# Supplementary material for: 2-[(Naphthalen-1-yl­methyl­idene)amino]-5-methyl­phenol
Source: Acta Crystallogr Sect E Struct Rep Online. 2011 Aug 27;67(Pt 9):o2505–6. doi: 10.1107/S1600536811034556 (PMC3200862; doi:10.1107/S1600536811034556)
Supplement: Supplementary file 1 [file e-67-o2505-sup1.cif]

##############################################################################
#                                                                            #
# This CIF contains the data in a paper accepted for publication in          #
# Acta Crystallographica Section E. It conforms to the requirements of       #
# Notes for Authors for Acta Crystallographica Section E, and has been       #
# peer reviewed under the auspices of the IUCr Commission on Journals.       #
#                                                                            #
# Full details of the Crystallographic Information File format               #
# are given in the paper "The Crystallographic Information File (CIF):       #
# a New Standard Archive File for Crystallography" by S. R. Hall, F. H.      #
# Allen and I. D. Brown [Acta Cryst. (1991), A47, 655-685].                  #
#                                                                            #
# The current version of the core CIF dictionary is obtainable from          #
# ftp://ftp.iucr.org/pub/cif_core.dic.                                       #
#                                                                            #
# Software is freely available for graphical display of the structure(s)     #
# in this CIF. For information consult the CIF software page                 #
# http://www.iucr.org/resources/cif/software.                                #
#                                                                            #
# This file may be used for bona fide research purposes within the           #
# scientific community so long as proper attribution is given to the journal # 
# article from which it was obtained.                                        #
#                                                                            #
##############################################################################
data_I
_audit_creation_method     SHELXL-97
_chemical_name_systematic
;
2-[(Naphthalen-1-ylmethylidene)amino]-5-methylphenol
;
_chemical_name_common     ?
_chemical_formula_moiety     'C18 H15 N O'
_chemical_formula_sum     'C18 H15 N O'
_chemical_formula_iupac     'C18 H15 N O'
_chemical_formula_weight     261.31
_chemical_melting_point     ?
_symmetry_cell_setting     orthorhombic
_symmetry_space_group_name_H-M     'P 21 21 21'
_symmetry_space_group_name_Hall     'P 2ac 2ab'
loop_
    _symmetry_equiv_pos_as_xyz
    'x, y, z'
    '-x+1/2, -y, z+1/2'
    'x+1/2, -y+1/2, -z'
    '-x, y+1/2, -z+1/2'
_cell_length_a     4.8246(10)
_cell_length_b     9.766(2)
_cell_length_c     28.024(7)
_cell_angle_alpha     90
_cell_angle_beta     90
_cell_angle_gamma     90
_cell_volume     1320.4(5)
_cell_formula_units_Z     4
_cell_measurement_reflns_used     1569
_cell_measurement_theta_min     2.5
_cell_measurement_theta_max     26.0
_cell_measurement_temperature     90.0(5)
_exptl_crystal_description     fragment
_exptl_crystal_colour     orange
_exptl_crystal_size_max     0.25
_exptl_crystal_size_mid     0.17
_exptl_crystal_size_min     0.10
_exptl_crystal_density_diffrn     1.314
_exptl_crystal_density_meas     ?
_exptl_crystal_density_method     'not measured'
_exptl_crystal_F_000     552
_exptl_absorpt_coefficient_mu     0.081
_exptl_absorpt_correction_type     none
_exptl_absorpt_process_details     ?
_exptl_absorpt_correction_T_min     ?
_exptl_absorpt_correction_T_max     ?
_exptl_special_details     ?
_diffrn_ambient_temperature     90.0(5)
_diffrn_radiation_type     MoK\a
_diffrn_radiation_wavelength     0.71073
_diffrn_radiation_source     'fine-focus sealed tube'
_diffrn_radiation_monochromator     graphite
_diffrn_measurement_device
                'Nonius KappaCCD (with an Oxford Cryosystems Cryostream cooler)'
_diffrn_measurement_method     '\w and \f'
_diffrn_detector_area_resol_mean     ?
_diffrn_reflns_number     14676
_diffrn_reflns_av_R_equivalents     0.034
_diffrn_reflns_av_sigmaI/netI     0.0469
_diffrn_reflns_theta_min     2.9
_diffrn_reflns_theta_max     26.1
_diffrn_reflns_theta_full     25.0
_diffrn_measured_fraction_theta_max     0.994
_diffrn_measured_fraction_theta_full     0.995
_diffrn_reflns_limit_h_min     -5
_diffrn_reflns_limit_h_max     5
_diffrn_reflns_limit_k_min     -11
_diffrn_reflns_limit_k_max     12
_diffrn_reflns_limit_l_min     -34
_diffrn_reflns_limit_l_max     34
_diffrn_standards_number     ?
_diffrn_standards_interval_count     ?
_diffrn_standards_interval_time     ?
_diffrn_standards_decay_%     ?
_refine_special_details
;
Refinement of <i>F</i>^2^ against ALL reflections. The weighted <i>R</i>-factor
<i>wR</i> and goodness of fit <i>S</i> are based on <i>F</i>^2^, conventional
<i>R</i>-factors <i>R</i> are based on <i>F</i>, with <i>F</i> set to zero for
negative <i>F</i>^2^. The threshold expression of <i>F</i>^2^ >
\s(<i>F</i>^2^) is used only for calculating <i>R</i>-factors(gt) <i>etc</i>.
and is not relevant to the choice of reflections for refinement.
<i>R</i>-factors based on <i>F</i>^2^ are statistically about twice as large
as those based on <i>F</i>, and <i>R</i>- factors based on ALL data will be
even larger.
;
_reflns_number_total     1552
_reflns_number_gt     1169
_reflns_threshold_expression     I>2\s(I)
_refine_ls_structure_factor_coef     Fsqd
_refine_ls_matrix_type     full
_refine_ls_R_factor_all     0.067
_refine_ls_R_factor_gt     0.041
_refine_ls_wR_factor_gt     0.082
_refine_ls_wR_factor_ref     0.090
_refine_ls_goodness_of_fit_ref     1.050
_refine_ls_restrained_S_all     1.050
_refine_ls_number_reflns     1552
_refine_ls_number_parameters     185
_refine_ls_number_restraints     0
_refine_ls_hydrogen_treatment     mixed
_refine_ls_weighting_scheme     calc
_refine_ls_weighting_details
         'calc w=1/[\s^2^(Fo^2^)+(0.0412P)^2^+0.1692P] where P=(Fo^2^+2Fc^2^)/3'
_atom_sites_solution_hydrogens     geom
_atom_sites_solution_primary     direct
_atom_sites_solution_secondary     difmap
_refine_ls_shift/su_max     0.000
_refine_ls_shift/su_mean     0.000
_refine_diff_density_max     0.19
_refine_diff_density_min     -0.17
_refine_ls_extinction_method     none
_refine_ls_extinction_coef     ?
_refine_ls_abs_structure_details     ?
_refine_ls_abs_structure_Flack     ?
loop_
    _atom_type_symbol
    _atom_type_description
    _atom_type_scat_dispersion_real
    _atom_type_scat_dispersion_imag
    _atom_type_scat_source
    'C' 'C' 0.0033 0.0016
                         'International Tables Vol C Tables 4.2.6.8 and 6.1.1.4'
    'H' 'H' 0.0000 0.0000
                         'International Tables Vol C Tables 4.2.6.8 and 6.1.1.4'
    'N' 'N' 0.0061 0.0033
                         'International Tables Vol C Tables 4.2.6.8 and 6.1.1.4'
    'O' 'O' 0.0106 0.0060
                         'International Tables Vol C Tables 4.2.6.8 and 6.1.1.4'
_computing_data_collection     'COLLECT (Nonius 2000)'
_computing_cell_refinement     'DENZO and SCALEPACK (Otwinowski & Minor, 1997)'
_computing_data_reduction     'DENZO and SCALEPACK (Otwinowski & Minor, 1997)'
_computing_structure_solution     'SIR97 (Altomare <i>et al.</i>, 1999)'
_computing_structure_refinement     'SHELXL97 (Sheldrick, 2008)'
_computing_molecular_graphics     'ORTEP-3 for Windows (Farrugia, 1997)'
_computing_publication_material     'SHELXL97 (Sheldrick, 2008)'
loop_
    _atom_site_type_symbol
    _atom_site_label
    _atom_site_fract_x
    _atom_site_fract_y
    _atom_site_fract_z
    _atom_site_U_iso_or_equiv
    _atom_site_adp_type
    _atom_site_calc_flag
    _atom_site_refinement_flags
    _atom_site_occupancy
    _atom_site_symmetry_multiplicity
    _atom_site_disorder_assembly
    _atom_site_disorder_group
    O O1 0.7221(4) 0.32980(18) 0.49100(6) 0.0319(5) Uani d . 1 1 . .
    H H1O 0.572(6) 0.287(3) 0.4823(10) 0.048 Uiso d . 1 1 . .
    N N1 0.4847(4) 0.3060(2) 0.40411(7) 0.0233(5) Uani d . 1 1 . .
    C C1 0.1310(5) 0.1903(2) 0.35845(9) 0.0242(6) Uani d . 1 1 . .
    C C2 0.0777(5) 0.0959(2) 0.39380(9) 0.0268(6) Uani d . 1 1 . .
    H H2 0.1808 0.0994 0.4226 0.032 Uiso calc R 1 1 . .
    C C3 -0.1273(6) -0.0059(2) 0.38802(10) 0.0292(7) Uani d . 1 1 . .
    H H3 -0.1612 -0.0694 0.4130 0.035 Uiso calc R 1 1 . .
    C C4 -0.2771(6) -0.0136(3) 0.34679(10) 0.0293(7) Uani d . 1 1 . .
    H H4 -0.4124 -0.0835 0.3431 0.035 Uiso calc R 1 1 . .
    C C5 -0.3912(6) 0.0766(3) 0.26682(9) 0.0300(7) Uani d . 1 1 . .
    H H5 -0.5287 0.0078 0.2631 0.036 Uiso calc R 1 1 . .
    C C6 -0.3497(6) 0.1687(3) 0.23107(9) 0.0308(6) Uani d . 1 1 . .
    H H6 -0.4587 0.1644 0.2029 0.037 Uiso calc R 1 1 . .
    C C7 -0.1459(6) 0.2700(2) 0.23600(9) 0.0291(7) Uani d . 1 1 . .
    H H7 -0.1150 0.3330 0.2107 0.035 Uiso calc R 1 1 . .
    C C8 0.0095(5) 0.2794(2) 0.27681(9) 0.0269(6) Uani d . 1 1 . .
    H H8 0.1435 0.3502 0.2797 0.032 Uiso calc R 1 1 . .
    C C9 -0.0265(5) 0.1851(2) 0.31488(9) 0.0237(6) Uani d . 1 1 . .
    C C10 -0.2324(5) 0.0814(2) 0.30962(9) 0.0241(6) Uani d . 1 1 . .
    C C11 0.3451(6) 0.2966(3) 0.36571(9) 0.0270(6) Uani d . 1 1 . .
    H H11 0.3798 0.3602 0.3408 0.032 Uiso calc R 1 1 . .
    C C12 0.6877(5) 0.4091(2) 0.40997(8) 0.0209(6) Uani d . 1 1 . .
    C C13 0.8054(5) 0.4165(2) 0.45550(9) 0.0229(6) Uani d . 1 1 . .
    C C14 1.0077(5) 0.5127(2) 0.46633(9) 0.0250(6) Uani d . 1 1 . .
    H H14 1.0852 0.5149 0.4975 0.030 Uiso calc R 1 1 . .
    C C15 1.0982(5) 0.6057(2) 0.43233(9) 0.0242(6) Uani d . 1 1 . .
    C C16 0.9835(5) 0.5979(3) 0.38650(9) 0.0254(6) Uani d . 1 1 . .
    H H16 1.0429 0.6604 0.3626 0.030 Uiso calc R 1 1 . .
    C C17 0.7852(5) 0.5008(2) 0.37545(9) 0.0256(6) Uani d . 1 1 . .
    H H17 0.7138 0.4963 0.3439 0.031 Uiso calc R 1 1 . .
    C C18 1.3138(5) 0.7117(2) 0.44451(9) 0.0314(7) Uani d . 1 1 . .
    H H18A 1.2784 0.7477 0.4766 0.047 Uiso calc R 1 1 . .
    H H18B 1.3051 0.7867 0.4213 0.047 Uiso calc R 1 1 . .
    H H18C 1.4983 0.6698 0.4436 0.047 Uiso calc R 1 1 . .
loop_
    _atom_site_aniso_label
    _atom_site_aniso_U_11
    _atom_site_aniso_U_22
    _atom_site_aniso_U_33
    _atom_site_aniso_U_12
    _atom_site_aniso_U_13
    _atom_site_aniso_U_23
    O1 0.0329(11) 0.0365(11) 0.0263(10) -0.0067(10) -0.0023(9) 0.0079(9)
    N1 0.0195(11) 0.0259(11) 0.0246(12) 0.0010(11) -0.0005(10) -0.0013(10)
    C1 0.0213(14) 0.0214(13) 0.0300(14) 0.0024(13) 0.0029(13) -0.0045(12)
    C2 0.0269(15) 0.0248(13) 0.0288(15) 0.0030(13) -0.0005(12) -0.0026(12)
    C3 0.0310(16) 0.0219(13) 0.0348(17) 0.0017(14) 0.0077(15) 0.0024(13)
    C4 0.0268(16) 0.0214(13) 0.0397(17) -0.0012(13) 0.0065(14) -0.0023(13)
    C5 0.0240(15) 0.0280(13) 0.0379(17) -0.0013(13) 0.0028(13) -0.0108(13)
    C6 0.0310(16) 0.0328(14) 0.0286(15) 0.0021(15) 0.0005(14) -0.0073(13)
    C7 0.0311(16) 0.0298(14) 0.0263(16) 0.0010(14) 0.0040(13) -0.0025(12)
    C8 0.0253(15) 0.0243(13) 0.0310(15) -0.0009(12) 0.0031(14) -0.0051(13)
    C9 0.0226(14) 0.0217(13) 0.0269(15) 0.0030(13) 0.0035(12) -0.0056(12)
    C10 0.0224(15) 0.0189(13) 0.0308(16) 0.0038(12) 0.0049(12) -0.0082(12)
    C11 0.0266(15) 0.0265(14) 0.0279(15) 0.0035(14) 0.0032(13) -0.0011(12)
    C12 0.0186(13) 0.0196(12) 0.0245(14) 0.0049(13) 0.0027(11) -0.0015(11)
    C13 0.0253(14) 0.0225(12) 0.0210(13) 0.0052(13) 0.0018(12) 0.0020(12)
    C14 0.0261(14) 0.0266(13) 0.0222(14) 0.0051(13) -0.0048(13) -0.0030(12)
    C15 0.0204(14) 0.0199(12) 0.0323(15) 0.0044(13) 0.0019(12) -0.0049(12)
    C16 0.0270(15) 0.0247(13) 0.0245(14) 0.0028(13) 0.0026(12) 0.0029(13)
    C17 0.0297(16) 0.0267(13) 0.0204(14) 0.0032(14) -0.0018(12) -0.0006(12)
    C18 0.0263(15) 0.0271(13) 0.0409(17) 0.0013(14) -0.0003(14) -0.0062(13)
_geom_special_details
;
All e.s.d.'s (except the e.s.d. in the dihedral angle between two l.s. planes)
are estimated using the full covariance matrix. The cell e.s.d.'s are taken
into account individually in the estimation of e.s.d.'s in distances, angles
and torsion angles; correlations between e.s.d.'s in cell parameters are only
used when they are defined by crystal symmetry. An approximate (isotropic)
treatment of cell e.s.d.'s is used for estimating e.s.d.'s involving l.s.
planes.
;
loop_
    _geom_bond_atom_site_label_1
    _geom_bond_atom_site_label_2
    _geom_bond_site_symmetry_2
    _geom_bond_distance
    _geom_bond_publ_flag
    O1 C13 . 1.367(3) ?
    O1 H1O . 0.87(3) ?
    N1 C11 . 1.273(3) ?
    N1 C12 . 1.414(3) ?
    C1 C2 . 1.377(3) ?
    C1 C9 . 1.439(3) ?
    C1 C11 . 1.479(3) ?
    C2 C3 . 1.412(3) ?
    C2 H2 . 0.9500 ?
    C3 C4 . 1.365(4) ?
    C3 H3 . 0.9500 ?
    C4 C10 . 1.411(3) ?
    C4 H4 . 0.9500 ?
    C5 C6 . 1.361(3) ?
    C5 C10 . 1.424(3) ?
    C5 H5 . 0.9500 ?
    C6 C7 . 1.402(3) ?
    C6 H6 . 0.9500 ?
    C7 C8 . 1.370(3) ?
    C7 H7 . 0.9500 ?
    C8 C9 . 1.420(3) ?
    C8 H8 . 0.9500 ?
    C9 C10 . 1.427(3) ?
    C11 H11 . 0.9500 ?
    C12 C13 . 1.398(3) ?
    C12 C17 . 1.400(3) ?
    C13 C14 . 1.388(3) ?
    C14 C15 . 1.387(3) ?
    C14 H14 . 0.9500 ?
    C15 C16 . 1.401(3) ?
    C15 C18 . 1.507(3) ?
    C16 C17 . 1.382(4) ?
    C16 H16 . 0.9500 ?
    C17 H17 . 0.9500 ?
    C18 H18A . 0.9800 ?
    C18 H18B . 0.9800 ?
    C18 H18C . 0.9800 ?
loop_
    _geom_angle_atom_site_label_1
    _geom_angle_atom_site_label_2
    _geom_angle_atom_site_label_3
    _geom_angle_site_symmetry_1
    _geom_angle_site_symmetry_3
    _geom_angle
    _geom_angle_publ_flag
    C13 O1 H1O . . 109.9(18) ?
    C11 N1 C12 . . 121.1(2) ?
    C2 C1 C9 . . 119.2(2) ?
    C2 C1 C11 . . 120.1(2) ?
    C9 C1 C11 . . 120.7(2) ?
    C1 C2 C3 . . 121.3(2) ?
    C1 C2 H2 . . 119.3 ?
    C3 C2 H2 . . 119.3 ?
    C4 C3 C2 . . 120.5(2) ?
    C4 C3 H3 . . 119.8 ?
    C2 C3 H3 . . 119.8 ?
    C3 C4 C10 . . 120.5(2) ?
    C3 C4 H4 . . 119.7 ?
    C10 C4 H4 . . 119.7 ?
    C6 C5 C10 . . 121.3(3) ?
    C6 C5 H5 . . 119.4 ?
    C10 C5 H5 . . 119.4 ?
    C5 C6 C7 . . 119.8(3) ?
    C5 C6 H6 . . 120.1 ?
    C7 C6 H6 . . 120.1 ?
    C8 C7 C6 . . 120.9(3) ?
    C8 C7 H7 . . 119.6 ?
    C6 C7 H7 . . 119.6 ?
    C7 C8 C9 . . 121.1(2) ?
    C7 C8 H8 . . 119.4 ?
    C9 C8 H8 . . 119.4 ?
    C8 C9 C10 . . 117.9(2) ?
    C8 C9 C1 . . 123.4(2) ?
    C10 C9 C1 . . 118.7(2) ?
    C4 C10 C5 . . 121.2(2) ?
    C4 C10 C9 . . 119.8(2) ?
    C5 C10 C9 . . 119.0(2) ?
    N1 C11 C1 . . 122.5(2) ?
    N1 C11 H11 . . 118.8 ?
    C1 C11 H11 . . 118.8 ?
    C13 C12 C17 . . 117.5(2) ?
    C13 C12 N1 . . 115.1(2) ?
    C17 C12 N1 . . 127.4(2) ?
    O1 C13 C14 . . 117.8(2) ?
    O1 C13 C12 . . 120.9(2) ?
    C14 C13 C12 . . 121.3(2) ?
    C15 C14 C13 . . 120.9(2) ?
    C15 C14 H14 . . 119.5 ?
    C13 C14 H14 . . 119.5 ?
    C14 C15 C16 . . 118.0(2) ?
    C14 C15 C18 . . 120.8(2) ?
    C16 C15 C18 . . 121.2(2) ?
    C17 C16 C15 . . 121.1(2) ?
    C17 C16 H16 . . 119.5 ?
    C15 C16 H16 . . 119.5 ?
    C16 C17 C12 . . 121.1(2) ?
    C16 C17 H17 . . 119.4 ?
    C12 C17 H17 . . 119.4 ?
    C15 C18 H18A . . 109.5 ?
    C15 C18 H18B . . 109.5 ?
    H18A C18 H18B . . 109.5 ?
    C15 C18 H18C . . 109.5 ?
    H18A C18 H18C . . 109.5 ?
    H18B C18 H18C . . 109.5 ?
loop_
    _geom_torsion_atom_site_label_1
    _geom_torsion_atom_site_label_2
    _geom_torsion_atom_site_label_3
    _geom_torsion_atom_site_label_4
    _geom_torsion_site_symmetry_1
    _geom_torsion_site_symmetry_2
    _geom_torsion_site_symmetry_3
    _geom_torsion_site_symmetry_4
    _geom_torsion
    _geom_torsion_publ_flag
    C9 C1 C2 C3 . . . . 0.3(4) ?
    C11 C1 C2 C3 . . . . 179.4(2) ?
    C1 C2 C3 C4 . . . . 0.4(4) ?
    C2 C3 C4 C10 . . . . -1.0(4) ?
    C10 C5 C6 C7 . . . . 0.5(4) ?
    C5 C6 C7 C8 . . . . -1.3(4) ?
    C6 C7 C8 C9 . . . . 1.5(4) ?
    C7 C8 C9 C10 . . . . -0.9(3) ?
    C7 C8 C9 C1 . . . . 180.0(2) ?
    C2 C1 C9 C8 . . . . 178.7(2) ?
    C11 C1 C9 C8 . . . . -0.4(4) ?
    C2 C1 C9 C10 . . . . -0.4(3) ?
    C11 C1 C9 C10 . . . . -179.5(2) ?
    C3 C4 C10 C5 . . . . -178.6(2) ?
    C3 C4 C10 C9 . . . . 0.9(4) ?
    C6 C5 C10 C4 . . . . 179.5(2) ?
    C6 C5 C10 C9 . . . . 0.0(4) ?
    C8 C9 C10 C4 . . . . -179.4(2) ?
    C1 C9 C10 C4 . . . . -0.2(3) ?
    C8 C9 C10 C5 . . . . 0.1(3) ?
    C1 C9 C10 C5 . . . . 179.3(2) ?
    C12 N1 C11 C1 . . . . -179.8(2) ?
    C2 C1 C11 N1 . . . . -0.5(4) ?
    C9 C1 C11 N1 . . . . 178.6(2) ?
    C11 N1 C12 C13 . . . . 173.8(2) ?
    C11 N1 C12 C17 . . . . -7.6(4) ?
    C17 C12 C13 O1 . . . . -179.6(2) ?
    N1 C12 C13 O1 . . . . -0.9(3) ?
    C17 C12 C13 C14 . . . . 1.2(4) ?
    N1 C12 C13 C14 . . . . 179.9(2) ?
    O1 C13 C14 C15 . . . . -178.7(2) ?
    C12 C13 C14 C15 . . . . 0.5(4) ?
    C13 C14 C15 C16 . . . . -1.2(3) ?
    C13 C14 C15 C18 . . . . 178.8(2) ?
    C14 C15 C16 C17 . . . . 0.2(4) ?
    C18 C15 C16 C17 . . . . -179.8(2) ?
    C15 C16 C17 C12 . . . . 1.5(4) ?
    C13 C12 C17 C16 . . . . -2.1(4) ?
    N1 C12 C17 C16 . . . . 179.3(2) ?
loop_
    _geom_hbond_atom_site_label_D
    _geom_hbond_atom_site_label_H
    _geom_hbond_atom_site_label_A
    _geom_hbond_site_symmetry_A
    _geom_hbond_distance_DH
    _geom_hbond_distance_HA
    _geom_hbond_distance_DA
    _geom_hbond_angle_DHA
    O1 H1O O1 3_456 0.87(3) 2.17(3) 2.916(2) 143(2)
    O1 H1O N1 . 0.87(3) 2.24(3) 2.701(3) 113(2)
    C2 H2 O1 3_456 0.95 2.53 3.382(3) 150
    C18 H18C Cg 1_655 0.98 2.57 3.504(3) 160
data_global
_journal_date_recd_electronic     2011-08-01
_journal_date_accepted     2011-08-22
_journal_name_full     'Acta Crystallographica, Section E'
_journal_year     2011
_journal_volume     67
_journal_issue      9
_journal_page_first     o2505
_journal_page_last     o2506
_journal_paper_category     QO
_journal_coeditor_code     LR2024
_publ_contact_author_name     'Ralph Isovitsch'
_publ_contact_author_address
;
Department of Chemistry
Whittier College
13406 Philadelphia Street
Whittier CA 90601
USA
;
_publ_contact_author_email     risovits@whittier.edu
_publ_contact_author_fax     '562.464.4591'
_publ_contact_author_phone     '562.907.4200x4499'
_publ_section_title
;
2-[(Naphthalen-1-ylmethylidene)amino]-5-methylphenol
;
loop_
    _publ_author_name
    _publ_author_footnote
    _publ_author_address
    'Orona, Gabriella' .
;
Department of Oral Biology and Medicine
University of California, Los Angeles
10833 Le Conte Avenue
Los Angeles
CA 90095-1668, USA
;
    'Molinar, Vanessa' .
;
Texas Tech University Health Science Center
Paul L. Foster School of Medicine
5001 El Paso Drive
El Paso
TX 79905, USA
;
    'Fronczek, Frank R.' .
;
Department of Chemistry
Louisiana State University
Baton Rouge
LA 70803, USA
;
    'Isovitsch, Ralph' .
;
Department of Chemistry
Whittier College
13406 Philadelphia Street
Whittier
CA 90601, USA
;
