# Supplementary material for: 2-[(Naphthalen-1-yl­methyl­idene)amino]-5-methyl­phenol
Source: Acta Crystallogr Sect E Struct Rep Online. 2011 Aug 27;67(Pt 9):o2505–6. doi: 10.1107/S1600536811034556 (PMC3200862; doi:10.1107/S1600536811034556)
Supplement: Supplementary file 2 [file e-67-o2505-Isup2.hkl]

# 
# h,k,l, Fc-squared, Fo-squared, sigma(Fo-squared) and status flag 
# 
data_I
_shelx_title ' Ralph22' 
_shelx_refln_list_code          4 
_shelx_F_calc_maximum      102.42 
_exptl_crystal_F_000       552.00 
_reflns_d_resolution_high  0.8083 
 
loop_ 
 _symmetry_equiv_pos_as_xyz 
 'x, y, z' 
 '-x+1/2, -y, z+1/2' 
 'x+1/2, -y+1/2, -z' 
 '-x, y+1/2, -z+1/2' 
 
_cell_length_a     4.8246 
_cell_length_b     9.7660 
_cell_length_c    28.0240 
_cell_angle_alpha  90.000 
_cell_angle_beta   90.000 
_cell_angle_gamma  90.000 
 
_shelx_F_squared_multiplier     1.000 
 
loop_ 
 _refln_index_h 
 _refln_index_k 
 _refln_index_l 
 _refln_F_squared_calc 
 _refln_F_squared_meas 
 _refln_F_squared_sigma 
 _refln_observed_status 
   2   0   0      150.72      134.11      4.27 o 
   4   0   0      108.02      113.00      8.46 o 
   1   1   0      120.05      115.79      2.31 o 
   2   1   0      236.37      255.08      5.03 o 
   3   1   0      349.57      358.49      8.04 o 
   4   1   0       75.85       75.66      7.83 o 
   0   2   0       78.86       55.24      1.96 o 
   1   2   0     3616.09     3689.27     35.31 o 
   2   2   0      381.53      408.14      7.48 o 
   3   2   0      120.18      122.16      5.87 o 
   4   2   0       24.80       30.84      5.59 o 
   5   2   0       36.89       41.25     10.56 o 
   1   3   0      167.38      155.09      2.66 o 
   2   3   0      191.07      176.90      3.50 o 
   3   3   0       56.40       55.24      4.68 o 
   4   3   0       49.19       45.45      7.83 o 
   5   3   0        0.07       10.42     12.45 o 
   0   4   0      212.74      205.43      4.54 o 
   1   4   0       30.07       27.97      2.24 o 
   2   4   0       14.87       13.29      2.10 o 
   3   4   0        0.25        2.10      3.57 o 
   4   4   0       49.26       53.63      8.53 o 
   5   4   0        7.16        4.96     11.96 o 
   1   5   0      116.36      114.67      3.43 o 
   2   5   0       46.76       48.39      3.71 o 
   3   5   0       39.40       39.93      3.36 o 
   4   5   0      128.70       99.36      8.95 o 
   5   5   0        0.22       11.12     11.12 o 
   0   6   0      101.79       95.72      5.66 o 
   1   6   0        7.76       16.78      3.50 o 
   2   6   0        1.25        4.13      3.43 o 
   3   6   0       44.42       46.92      6.15 o 
   4   6   0       42.71       59.99     10.63 o 
   5   6   0       10.92       -0.70     14.82 o 
   1   7   0        0.74        0.70      4.27 o 
   2   7   0       54.37       47.62      4.75 o 
   3   7   0       42.66       45.45      6.43 o 
   4   7   0       99.92       73.42     11.75 o 
   0   8   0      180.57      188.37      9.44 o 
   1   8   0       36.79       32.02      5.66 o 
   2   8   0        1.09        0.70      5.66 o 
   3   8   0        0.38        4.13      6.99 o 
   4   8   0        0.77        9.72     18.18 o 
   1   9   0       13.26        8.46      5.66 o 
   2   9   0       48.09       34.12      7.13 o 
   3   9   0        3.85       11.12      9.72 o 
   0  10   0     2248.94     2466.11     47.27 o 
   1  10   0       40.59       49.09      7.06 o 
   2  10   0        9.86       22.38      7.76 o 
   3  10   0       13.21       -6.29     13.29 o 
   1  11   0       11.47        8.46      9.09 o 
   2  11   0       15.63        6.99     11.89 o 
   0  12   0      406.39      349.47     28.67 o 
   1   0   1     2172.79     2061.39     19.23 o 
   2   0   1       22.36       20.21      1.40 o 
   3   0   1      255.57      234.38      4.06 o 
   4   0   1       79.33       73.42      4.96 o 
   5   0   1        3.23       10.42     18.11 o 
   1   1   1     1102.30     1035.62      8.43 o 
   2   1   1      484.57      468.09      4.40 o 
   3   1   1      228.14      235.00      5.70 o 
   4   1   1       51.15       52.04     14.40 o 
   5   1   1       28.55       21.35     16.50 o 
   0   2   1     2919.49     2782.93     22.31 o 
   1   2   1     4249.54     4286.68     26.95 o 
   2   2   1      150.24      145.73      1.98 o 
   3   2   1       52.58       59.61      4.82 o 
   4   2   1       24.58       26.68      3.96 o 
   5   2   1        8.44       -1.08      8.04 o 
   0   3   1       21.12       21.68      1.47 o 
   1   3   1     2334.32     2432.05     14.73 o 
   2   3   1     1992.59     2053.81     17.72 o 
   3   3   1       29.55       35.10      3.56 o 
   4   3   1       10.95        4.16      7.66 o 
   5   3   1      267.75      295.87     28.98 o 
   0   4   1      399.24      360.45      3.99 o 
   1   4   1       68.52       68.07      1.53 o 
   2   4   1      693.60      681.16      6.82 o 
   3   4   1      188.48      177.19      5.05 o 
   4   4   1       30.95       28.78      8.43 o 
   5   4   1        0.35       14.63      9.14 o 
   0   5   1      279.70      246.69      4.13 o 
   1   5   1      698.75      751.95      7.19 o 
   2   5   1      167.52      151.79      3.12 o 
   3   5   1       46.73       48.30      2.65 o 
   4   5   1      378.73      362.62     10.29 o 
   5   5   1        7.17        0.00      9.72 o 
   0   6   1      309.94      292.70      6.36 o 
   1   6   1       36.67       38.60      2.44 o 
   2   6   1       92.78       91.38      2.87 o 
   3   6   1       59.03       56.34      4.17 o 
   4   6   1       67.81       67.32     10.14 o 
   5   6   1       26.53       42.92     16.12 o 
   0   7   1      103.09       95.72      4.68 o 
   1   7   1      262.47      268.83      4.92 o 
   2   7   1      242.26      249.22      8.39 o 
   3   7   1       16.57        9.81      4.69 o 
   4   7   1       13.63       10.34      9.31 o 
   0   8   1        0.29       -4.89      4.89 o 
   1   8   1       93.30       92.45      4.50 o 
   2   8   1       13.11       14.72      4.50 o 
   3   8   1       53.11       53.33      6.26 o 
   4   8   1        5.02       20.13      9.36 o 
   0   9   1      717.79      750.48     14.47 o 
   1   9   1      106.04      113.94      6.47 o 
   2   9   1       11.20       12.19      4.97 o 
   3   9   1      110.07      110.47      8.53 o 
   0  10   1      499.86      553.86     13.70 o 
   1  10   1       83.24       81.32      5.41 o 
   2  10   1        0.43       -1.40      6.22 o 
   3  10   1       18.21       19.88      9.35 o 
   0  11   1       95.87       98.31      8.39 o 
   1  11   1      142.99      150.05      8.45 o 
   2  11   1       26.01       13.75      8.79 o 
   0  12   1       54.08       41.25     15.31 o 
   1   0   2      757.88      721.81      8.53 o 
   2   0   2      335.46      312.00      4.68 o 
   3   0   2     1334.76     1437.89     16.01 o 
   4   0   2      143.25      135.37      6.15 o 
   1   1   2     3111.94     3006.30     22.55 o 
   2   1   2      110.72       89.95      4.54 o 
   3   1   2      200.26      213.38      5.03 o 
   4   1   2      203.17      197.19      7.34 o 
   5   1   2       10.80       25.80     15.31 o 
   0   2   2     1119.98     1057.86      8.60 o 
   1   2   2    10489.47    10478.14     63.09 o 
   2   2   2     1558.65     1626.75     15.98 o 
   3   2   2      124.40      126.16      3.29 o 
   4   2   2       86.82       77.12      4.75 o 
   5   2   2       63.53       56.63      7.84 o 
   0   3   2     1521.91     1472.15     12.17 o 
   1   3   2      680.14      724.65      5.04 o 
   2   3   2      648.66      635.55      7.34 o 
   3   3   2        7.11        9.22      1.93 o 
   4   3   2        6.16       12.26      5.56 o 
   5   3   2       15.14       24.54      8.20 o 
   0   4   2      175.56      181.17      2.87 o 
   1   4   2      255.16      262.30      3.04 o 
   2   4   2       66.67       71.59      1.90 o 
   3   4   2       76.23       74.09      2.60 o 
   4   4   2       47.24       49.27      6.64 o 
   5   4   2       80.58       73.44      9.40 o 
   0   5   2        0.16       -1.40      2.17 o 
   1   5   2      223.46      232.39      3.41 o 
   2   5   2       17.10       19.31      2.05 o 
   3   5   2        1.02        5.04      2.65 o 
   4   5   2       92.24       72.23      6.26 o 
   5   5   2       21.02       17.98      9.90 o 
   0   6   2       52.71       61.67      3.36 o 
   1   6   2       43.76       34.64      2.42 o 
   2   6   2       15.47       11.49      2.45 o 
   3   6   2       87.42       83.76      4.07 o 
   4   6   2       53.94       44.15      6.91 o 
   5   6   2       22.25        6.02     10.88 o 
   0   7   2      125.38      125.09      5.31 o 
   1   7   2       26.92       25.53      2.92 o 
   2   7   2        2.72        6.58      3.19 o 
   3   7   2       15.71       21.67      5.27 o 
   4   7   2        6.45        9.88      7.65 o 
   0   8   2       36.84       44.75      5.66 o 
   1   8   2      209.40      203.89      4.80 o 
   2   8   2      136.31      124.27      5.41 o 
   3   8   2       55.50       47.29      7.18 o 
   4   8   2       30.81       27.20      9.63 o 
   0   9   2      127.19      137.19      6.78 o 
   1   9   2      207.80      208.82      5.96 o 
   2   9   2       25.62       13.66      7.34 o 
   3   9   2       16.32       23.14      7.09 o 
   0  10   2       82.24       78.45      7.48 o 
   1  10   2       47.45       51.53      5.45 o 
   2  10   2        2.85        2.74      5.72 o 
   3  10   2      160.22      179.46      9.58 o 
   0  11   2        1.22        1.40      7.76 o 
   1  11   2      218.77      227.61      8.96 o 
   2  11   2       10.80       19.37      8.95 o 
   0  12   2        0.00      -11.82     12.52 o 
   1   0   3      781.53      820.12      9.09 o 
   2   0   3       20.71       20.21      1.40 o 
   3   0   3       46.48       46.92      2.87 o 
   4   0   3        4.37        5.52      4.27 o 
   5   0   3      411.67      401.78     23.35 o 
   0   1   3     2258.68     2170.82     24.61 o 
   1   1   3     1199.77     1189.21     33.81 o 
   2   1   3      748.12      731.73      7.09 o 
   3   1   3      390.14      378.26      8.74 o 
   4   1   3       17.65       16.15      3.56 o 
   5   1   3       19.23       11.82     11.82 o 
   0   2   3      340.32      330.94      3.85 o 
   1   2   3     9604.39     9935.88     61.43 o 
   2   2   3      810.75      859.44     11.64 o 
   3   2   3      148.72      142.43      2.87 o 
   4   2   3        9.59       11.90      4.20 o 
   5   2   3      119.26      134.46      8.68 o 
   0   3   3      342.90      348.50      3.92 o 
   1   3   3      183.53      175.85      3.85 o 
   2   3   3       69.30       88.14      2.10 o 
   3   3   3       88.18       79.71      4.20 o 
   4   3   3       51.74       41.95      5.07 o 
   5   3   3       74.06       83.72      8.71 o 
   0   4   3       22.20       18.81      2.10 o 
   1   4   3      886.09      926.34      7.96 o 
   2   4   3      824.26      867.74      8.83 o 
   3   4   3       12.70       16.36      2.32 o 
   4   4   3       47.87       41.45      5.39 o 
   5   4   3       24.80       23.81      7.94 o 
   0   5   3      189.51      181.87      3.57 o 
   1   5   3      446.75      461.59      4.82 o 
   2   5   3      123.98      131.69      2.99 o 
   3   5   3      144.20      140.97      6.54 o 
   4   5   3       44.88       40.94      6.01 o 
   5   5   3       33.61       28.08     10.03 o 
   0   6   3      101.62      107.47      4.41 o 
   1   6   3       49.44       46.40      3.43 o 
   2   6   3      263.97      240.97      5.73 o 
   3   6   3      200.31      186.96      6.44 o 
   4   6   3        4.70        6.33      9.79 o 
   5   6   3       35.40       16.41     23.39 o 
   0   7   3        0.11        3.50      4.20 o 
   1   7   3      109.34       95.23      3.26 o 
   2   7   3      352.22      350.16     14.37 o 
   3   7   3      180.01      155.87      6.60 o 
   4   7   3        1.00        4.52      8.28 o 
   0   8   3      155.13      155.79      6.57 o 
   1   8   3      252.61      267.51      6.50 o 
   2   8   3      123.52      119.07      5.49 o 
   3   8   3       67.88       74.64      7.38 o 
   4   8   3        9.16       33.87     10.63 o 
   0   9   3      300.00      331.92      8.67 o 
   1   9   3        5.49       13.63      3.98 o 
   2   9   3       15.54       16.11      5.17 o 
   3   9   3      103.13      113.58     11.57 o 
   0  10   3      543.30      557.56     12.52 o 
   1  10   3      107.49       95.17      6.05 o 
   2  10   3        1.07        2.32      6.10 o 
   3  10   3       64.40       62.74     10.81 o 
   0  11   3       68.31       83.70      9.16 o 
   1  11   3      108.83      104.85      7.80 o 
   2  11   3       10.71       13.25      7.47 o 
   0  12   3        3.30        2.80     12.52 o 
   0   0   4     1462.25     1457.96     28.25 o 
   1   0   4      129.11      137.82      3.08 o 
   2   0   4       44.62       49.51      2.24 o 
   3   0   4       12.08       13.91      2.73 o 
   4   0   4        1.87        3.50      4.20 o 
   5   0   4      228.10      279.27     21.19 o 
   0   1   4    10435.73     9980.29    100.41 o 
   1   1   4     1884.82     1931.44     14.81 o 
   2   1   4      118.92      109.11      2.76 o 
   3   1   4      570.93      538.43      9.23 o 
   4   1   4      178.79      180.21      6.55 o 
   5   1   4       21.22       13.06      7.94 o 
   0   2   4     3368.55     3113.03     26.57 o 
   1   2   4     6330.05     6511.51     40.65 o 
   2   2   4     1455.14     1489.45     13.00 o 
   3   2   4       41.75       44.11      5.73 o 
   4   2   4       85.48       67.60      5.32 o 
   5   2   4        2.12       17.77      6.89 o 
   0   3   4      464.33      457.64      4.54 o 
   1   3   4       77.39       79.91      1.43 o 
   2   3   4       57.45       57.00      1.98 o 
   3   3   4      438.79      426.95      6.05 o 
   4   3   4        2.66        2.24      4.65 o 
   5   3   4       59.12       63.47     12.62 o 
   0   4   4       17.55       20.21      2.17 o 
   1   4   4      355.45      381.34      7.73 o 
   2   4   4     1483.68     1582.38     14.08 o 
   3   4   4      208.37      205.14     10.21 o 
   4   4   4       99.48       73.98      6.26 o 
   5   4   4        0.70        2.95      7.65 o 
   0   5   4        0.40       -1.40      2.17 o 
   1   5   4      481.54      494.30      5.87 o 
   2   5   4      386.02      397.07      6.85 o 
   3   5   4      125.98      114.29      9.58 o 
   4   5   4      111.12      107.36     14.44 o 
   5   5   4        7.03        1.69      9.70 o 
   0   6   4       47.12       45.45      3.57 o 
   1   6   4      166.36      159.74      3.36 o 
   2   6   4       97.84       94.42      4.89 o 
   3   6   4      100.28       98.41      6.36 o 
   4   6   4       70.18       71.10      8.44 o 
   5   6   4       12.35       -4.20      9.58 o 
   0   7   4      475.59      461.00      9.09 o 
   1   7   4       98.23       95.05      3.60 o 
   2   7   4      268.67      249.69      7.94 o 
   3   7   4       56.44       40.62      6.33 o 
   4   7   4       34.11       42.38      7.91 o 
   0   8   4       52.99       66.36      5.59 o 
   1   8   4      615.61      619.90     12.52 o 
   2   8   4      219.94      214.21      6.55 o 
   3   8   4        4.79       -4.03      6.61 o 
   4   8   4       27.12       25.33     11.22 o 
   0   9   4       50.64       59.64      6.15 o 
   1   9   4       30.74       35.08      3.86 o 
   2   9   4       24.29       28.30      5.39 o 
   3   9   4       76.58       79.65      8.39 o 
   0  10   4      776.99      809.57     16.57 o 
   1  10   4       45.60       48.67      5.63 o 
   2  10   4        8.57       17.18      6.16 o 
   3  10   4       10.23       -2.35     10.24 o 
   0  11   4      330.61      326.19     12.45 o 
   1  11   4      105.07       88.20      7.40 o 
   2  11   4       16.64       22.19      8.22 o 
   0  12   4        0.19       11.12     12.52 o 
   1   0   5       34.63       36.36      2.24 o 
   2   0   5       92.75       82.72      1.96 o 
   3   0   5       46.55       50.20      2.66 o 
   4   0   5       14.95       12.59      4.89 o 
   5   0   5       10.54       20.91     15.94 o 
   0   1   5      240.59      240.95      4.13 o 
   1   1   5     8218.48     8118.81     60.67 o 
   2   1   5       26.30       30.98      1.46 o 
   3   1   5       93.70       85.52      2.23 o 
   4   1   5      234.51      240.78      7.09 o 
   5   1   5      235.30      260.77     10.98 o 
   0   2   5       11.16       13.91      1.40 o 
   1   2   5      400.69      469.67      4.40 o 
   2   2   5        4.69        7.69      1.19 o 
   3   2   5      131.09      119.65      3.05 o 
   4   2   5      190.33      200.28     12.90 o 
   5   2   5       46.08       52.62      7.72 o 
   0   3   5      347.57      340.66      3.92 o 
   1   3   5      304.88      327.69      3.01 o 
   2   3   5       20.54       18.45      1.46 o 
   3   3   5      119.24       92.76     11.05 o 
   4   3   5       30.95       41.56      5.40 o 
   5   3   5       59.14       77.66      9.26 o 
   0   4   5      129.00      121.04      2.94 o 
   1   4   5     1865.03     1889.84     14.61 o 
   2   4   5     1291.76     1326.18     26.05 o 
   3   4   5      123.35      119.05      4.65 o 
   4   4   5       11.01       14.28      5.15 o 
   5   4   5       34.30       26.82     13.67 o 
   0   5   5        1.87       -1.40      2.17 o 
   1   5   5      340.81      350.11      4.49 o 
   2   5   5       44.89       49.05      2.47 o 
   3   5   5      252.68      249.35      7.90 o 
   4   5   5       66.43       62.20     15.73 o 
   5   5   5        4.63        0.13     10.30 o 
   0   6   5        0.28       -2.80      2.80 o 
   1   6   5      102.76      110.39      3.04 o 
   2   6   5      278.51      253.01      4.45 o 
   3   6   5      132.93      112.71      5.96 o 
   4   6   5       91.62       82.94      8.56 o 
   5   6   5        0.66        3.43     12.24 o 
   0   7   5        0.56        3.50      4.20 o 
   1   7   5       80.99       82.50      3.41 o 
   2   7   5      173.63      185.11      5.09 o 
   3   7   5       43.26       40.75      5.35 o 
   4   7   5       61.16       74.04     13.70 o 
   0   8   5      155.90      167.19      6.15 o 
   1   8   5      532.39      546.86     13.57 o 
   2   8   5       19.62       19.83      4.25 o 
   3   8   5        4.08        3.96      5.74 o 
   4   8   5       73.58       83.42     12.95 o 
   0   9   5        0.65       -0.70      5.66 o 
   1   9   5      184.74      199.45      6.33 o 
   2   9   5       27.20       40.79     13.18 o 
   3   9   5       27.99       31.89      7.72 o 
   0  10   5      107.02      107.47      8.25 o 
   1  10   5        0.40        8.93      5.12 o 
   2  10   5       49.76       46.88      6.37 o 
   3  10   5        3.13       21.95     11.15 o 
   0  11   5       27.05       36.99      9.02 o 
   1  11   5       50.81       49.05      6.86 o 
   2  11   5       28.57       52.94     15.03 o 
   0   0   6     3401.68     3235.19     51.11 o 
   1   0   6       81.53       87.61      2.94 o 
   2   0   6     1218.73     1198.13     14.61 o 
   3   0   6        4.94        9.09      2.87 o 
   4   0   6      332.45      361.50     11.05 o 
   5   0   6        6.37        4.13     13.91 o 
   0   1   6      761.01      690.84      9.72 o 
   1   1   6     1505.61     1470.75     13.57 o 
   2   1   6       73.39       71.23      1.73 o 
   3   1   6      229.85      225.99      3.57 o 
   4   1   6       82.70       93.60     13.39 o 
   5   1   6      394.62      428.36     18.77 o 
   0   2   6       86.58       93.70      2.03 o 
   1   2   6      301.20      297.31      9.09 o 
   2   2   6      264.41      273.18      3.71 o 
   3   2   6      217.95      221.52      7.10 o 
   4   2   6      106.96      106.57      4.61 o 
   5   2   6        5.35       16.67      6.99 o 
   0   3   6        1.38        2.10      1.40 o 
   1   3   6     1316.88     1332.60      9.57 o 
   2   3   6     1187.54     1183.51     12.16 o 
   3   3   6      183.11      194.61      4.82 o 
   4   3   6       35.12       30.54      5.32 o 
   5   3   6       46.62       37.03      7.56 o 
   0   4   6      231.52      218.51      3.15 o 
   1   4   6     1542.64     1490.51     12.27 o 
   2   4   6     1532.85     1629.74     16.42 o 
   3   4   6      263.22      250.44      5.60 o 
   4   4   6       64.08       65.93     16.05 o 
   5   4   6       23.91       23.88      9.87 o 
   0   5   6      263.21      247.53      4.96 o 
   1   5   6      297.29      310.05      4.24 o 
   2   5   6       28.97       31.65      2.40 o 
   3   5   6       59.24       60.29      4.27 o 
   4   5   6       27.40       19.46      6.97 o 
   5   5   6       14.66       22.05     11.64 o 
   0   6   6     1700.30     1712.55     21.89 o 
   1   6   6      784.17      816.40      7.96 o 
   2   6   6      291.13      303.18      5.22 o 
   3   6   6      157.37      156.17      6.22 o 
   4   6   6       20.81       26.35      7.44 o 
   5   6   6        0.94       -6.58     13.19 o 
   0   7   6       95.61       95.72      4.68 o 
   1   7   6       84.50       85.51      9.02 o 
   2   7   6       28.13       24.74      3.65 o 
   3   7   6       12.89       10.39      6.68 o 
   4   7   6        9.20       25.08     11.54 o 
   0   8   6       31.38       39.30      5.66 o 
   1   8   6      596.29      583.51      8.13 o 
   2   8   6        4.61        4.82      4.40 o 
   3   8   6        5.35       -1.22      7.34 o 
   4   8   6       20.09       14.04     11.46 o 
   0   9   6       36.51       41.25      6.43 o 
   1   9   6      176.36      194.41     21.71 o 
   2   9   6      131.90      114.32      8.99 o 
   3   9   6       26.12       25.67      9.73 o 
   0  10   6       83.14       81.81      8.60 o 
   1  10   6        1.09       -1.97      5.15 o 
   2  10   6       28.51       25.33      6.95 o 
   3  10   6       10.31       28.90     12.18 o 
   0  11   6        0.81        2.80      7.69 o 
   1  11   6        4.01        3.75      6.72 o 
   2  11   6       12.74       35.75      9.64 o 
   1   0   7       98.66      106.91      3.29 o 
   2   0   7       22.51       27.13      2.24 o 
   3   0   7      127.14      118.66      4.06 o 
   4   0   7       63.88       66.36      6.43 o 
   5   0   7       77.89       56.78     17.55 o 
   0   1   7     2263.36     2087.90     26.57 o 
   1   1   7      441.39      463.92      7.41 o 
   2   1   7     1265.26     1266.79     15.03 o 
   3   1   7        6.27       10.23      2.00 o 
   4   1   7      575.77      564.53     11.97 o 
   5   1   7      302.24      328.18     15.63 o 
   0   2   7       43.54       45.45      2.17 o 
   1   2   7       33.15       32.11      1.22 o 
   2   2   7      171.27      179.41      3.20 o 
   3   2   7       68.30       65.65      2.34 o 
   4   2   7       76.53       71.53      4.71 o 
   5   2   7       53.67       62.50      7.37 o 
   0   3   7     1896.07     1899.03     18.46 o 
   1   3   7      151.54      158.52      4.65 o 
   2   3   7     1360.89     1392.13     13.97 o 
   3   3   7      150.70      147.67      4.31 o 
   4   3   7       47.36       50.02      8.01 o 
   5   3   7       20.76       12.35      7.42 o 
   0   4   7     1435.95     1409.92     15.87 o 
   1   4   7       79.98       98.28      3.11 o 
   2   4   7      868.47      943.52     17.03 o 
   3   4   7      893.75      871.51     10.88 o 
   4   4   7       28.74       28.35      5.68 o 
   5   4   7       20.06       26.58     18.49 o 
   0   5   7      980.33      944.10     11.40 o 
   1   5   7       17.94       22.47      4.51 o 
   2   5   7       55.19       51.47      5.52 o 
   3   5   7        9.20        8.73      3.32 o 
   4   5   7       88.97       98.19      7.53 o 
   5   5   7        2.04       -4.17     10.09 o 
   0   6   7     1019.67     1003.53     13.43 o 
   1   6   7      326.85      328.81      5.31 o 
   2   6   7      593.73      598.65     16.19 o 
   3   6   7      774.48      764.48     19.72 o 
   4   6   7       44.93       36.54      9.59 o 
   5   6   7       10.81       17.71     11.12 o 
   0   7   7      204.50      203.13      6.01 o 
   1   7   7       53.18       47.99      3.22 o 
   2   7   7      188.72      183.62      5.07 o 
   3   7   7        2.02        7.96     10.80 o 
   4   7   7       95.81       77.59     11.05 o 
   0   8   7       13.74        4.96      4.96 o 
   1   8   7      440.56      436.43      7.02 o 
   2   8   7      332.65      310.06      7.54 o 
   3   8   7       54.70       49.32      7.45 o 
   4   8   7        1.77        8.93     38.53 o 
   0   9   7        0.49        6.29      6.22 o 
   1   9   7      125.02      127.76      5.70 o 
   2   9   7       27.15       21.65      9.06 o 
   3   9   7       59.22       65.39     15.98 o 
   0  10   7       88.10      106.35      9.30 o 
   1  10   7        7.54        4.56      5.44 o 
   2  10   7       16.65       18.98      9.79 o 
   3  10   7       10.35       11.40     10.80 o 
   0  11   7        7.45        8.46      8.46 o 
   1  11   7        9.13       10.48     11.54 o 
   2  11   7        2.70       16.14      8.13 o 
   0   0   8     4133.47     3950.71     63.14 o 
   1   0   8      365.10      330.04      6.71 o 
   2   0   8       24.60       25.24      2.10 o 
   3   0   8       29.41       27.97      3.36 o 
   4   0   8      133.41      142.85      8.25 o 
   5   0   8       91.05       98.31     16.29 o 
   0   1   8      310.96      316.68      5.66 o 
   1   1   8      607.28      611.06      5.97 o 
   2   1   8      182.15      199.13      3.38 o 
   3   1   8       71.09       58.20      4.27 o 
   4   1   8      118.89      119.53      6.07 o 
   5   1   8      152.62      149.93     11.35 o 
   0   2   8        0.01       -1.40      2.17 o 
   1   2   8       11.46        8.87      1.18 o 
   2   2   8      216.29      213.45      3.26 o 
   3   2   8      131.90      128.43      3.01 o 
   4   2   8      204.09      209.68     14.33 o 
   5   2   8       52.90       55.40      7.54 o 
   0   3   8     1067.63     1172.61     12.66 o 
   1   3   8      450.47      446.08     17.94 o 
   2   3   8     2465.26     2441.10     28.70 o 
   3   3   8       92.77       93.70      2.52 o 
   4   3   8        9.28       11.07      4.89 o 
   5   3   8       55.38       61.07     10.05 o 
   0   4   8      692.63      718.95      9.93 o 
   1   4   8        7.39        8.27      2.45 o 
   2   4   8      412.88      430.99      8.78 o 
   3   4   8      450.09      439.77     14.93 o 
   4   4   8       52.73       52.06      5.26 o 
   5   4   8       12.69        4.26     11.14 o 
   0   5   8       92.64       91.60      3.57 o 
   1   5   8       75.58       78.18      4.41 o 
   2   5   8      121.10      113.96      8.01 o 
   3   5   8      498.88      504.71      9.13 o 
   4   5   8       29.11       35.61     19.54 o 
   5   5   8        0.20       -7.63     10.97 o 
   0   6   8      761.87      788.59     11.89 o 
   1   6   8      102.47       93.84      3.08 o 
   2   6   8     1098.81     1068.27     14.65 o 
   3   6   8      315.75      336.27      8.23 o 
   4   6   8        4.68        1.20      8.83 o 
   0   7   8        4.18        9.09      4.13 o 
   1   7   8        6.78        5.89      2.99 o 
   2   7   8      351.90      333.04      7.13 o 
   3   7   8       80.66       71.49      6.19 o 
   4   7   8      100.62      115.60     22.24 o 
   0   8   8       54.23       55.24      5.52 o 
   1   8   8       32.68       36.88      4.16 o 
   2   8   8        6.26       -0.26      4.33 o 
   3   8   8        0.87       -7.34      7.34 o 
   4   8   8      188.78      227.46     55.27 o 
   0   9   8        2.24       -7.06      7.06 o 
   1   9   8      151.06      159.20      6.99 o 
   2   9   8       46.23       32.45      6.17 o 
   3   9   8       17.85       16.36      8.09 o 
   0  10   8       12.56       22.38      7.76 o 
   1  10   8       18.12       21.49      8.36 o 
   2  10   8       12.11       23.54     10.59 o 
   3  10   8        2.29        3.40     10.94 o 
   0  11   8        1.78       16.15      9.16 o 
   1  11   8        7.67        8.06      7.13 o 
   2  11   8       18.62        3.31      9.11 o 
   1   0   9       45.83       50.97      2.66 o 
   2   0   9       90.84       88.10      3.50 o 
   3   0   9       51.14       54.40      4.27 o 
   4   0   9       40.90       34.12      6.15 o 
   5   0   9       96.48      131.73     19.44 o 
   0   1   9     1593.12     1535.71     18.67 o 
   1   1   9      277.94      269.29      8.18 o 
   2   1   9      863.84      897.60      8.95 o 
   3   1   9      255.62      240.41      4.90 o 
   4   1   9      200.97      218.91      6.26 o 
   5   1   9        9.58       12.41      9.05 o 
   0   2   9      187.82      173.41      4.20 o 
   1   2   9        4.66        7.39      2.48 o 
   2   2   9      380.46      377.24      5.09 o 
   3   2   9       70.98       74.54      2.92 o 
   4   2   9       93.84       97.82      5.60 o 
   5   2   9       87.98       91.68      8.56 o 
   0   3   9       24.84       25.80      2.17 o 
   1   3   9      112.82      128.03      6.57 o 
   2   3   9      260.55      267.26      6.89 o 
   3   3   9      170.55      173.81      3.68 o 
   4   3   9      351.55      376.67      9.34 o 
   5   3   9       23.46       21.39     19.58 o 
   0   4   9        0.62        2.80      2.10 o 
   1   4   9      449.31      483.94     12.20 o 
   2   4   9       82.94       90.11      2.90 o 
   3   4   9       12.45       15.78      4.93 o 
   4   4   9       26.37       27.74      8.81 o 
   5   4   9        6.74       13.64     10.62 o 
   0   5   9       10.94       10.42      2.73 o 
   1   5   9       22.91       22.50      3.22 o 
   2   5   9      145.46      145.30      4.27 o 
   3   5   9      148.90      142.81      5.01 o 
   4   5   9        2.78       10.68     15.35 o 
   5   5   9        9.18       20.43     12.73 o 
   0   6   9        0.30        2.80      3.50 o 
   1   6   9      141.84      126.39      3.86 o 
   2   6   9      564.93      591.36     16.08 o 
   3   6   9       86.85       88.84      5.96 o 
   4   6   9       63.82       39.06      9.58 o 
   0   7   9        4.03        5.52      4.27 o 
   1   7   9       84.96       90.20      8.46 o 
   2   7   9      220.46      222.01     14.09 o 
   3   7   9       25.82       13.06      6.68 o 
   4   7   9      186.74      186.55     21.92 o 
   0   8   9       62.88       68.52      6.15 o 
   1   8   9      244.52      244.20      9.93 o 
   2   8   9       79.00       62.51      5.82 o 
   3   8   9        8.12       12.47     11.50 o 
   4   8   9       16.95       39.91     16.15 o 
   0   9   9       30.57       39.93      6.99 o 
   1   9   9       66.96       65.14      5.27 o 
   2   9   9       35.12       26.14      8.67 o 
   3   9   9       13.61       16.52      8.70 o 
   0  10   9        5.47       13.91      7.69 o 
   1  10   9       82.58       85.31      6.53 o 
   2  10   9       19.49       13.30      7.87 o 
   0  11   9       77.96       73.42     11.33 o 
   1  11   9      110.18      116.20      8.23 o 
   0   0  10       50.54       50.20      3.36 o 
   1   0  10        6.56        7.69      2.03 o 
   2   0  10      477.63      534.14      8.53 o 
   3   0  10       16.15       12.59      4.13 o 
   4   0  10      422.73      399.61     12.66 o 
   5   0  10       31.65       29.37     12.59 o 
   0   1  10      716.20      706.22      8.46 o 
   1   1  10      195.29      177.86      3.18 o 
   2   1  10       90.54       96.39      2.75 o 
   3   1  10       24.51       27.55      2.94 o 
   4   1  10      536.90      591.60     20.63 o 
   5   1  10       16.95       34.71     12.13 o 
   0   2  10        0.62        0.00      6.99 o 
   1   2  10     1746.18     1718.75     16.84 o 
   2   2  10      139.81      147.31      6.71 o 
   3   2  10      181.40      177.54      4.21 o 
   4   2  10      442.64      426.58      9.44 o 
   5   2  10      262.81      250.10     11.22 o 
   0   3  10      164.08      161.80      4.06 o 
   1   3  10      340.54      326.14      6.64 o 
   2   3  10      343.54      347.14     13.29 o 
   3   3  10      343.39      332.42      6.13 o 
   4   3  10       12.28       21.88      9.37 o 
   5   3  10       41.55       39.74     10.00 o 
   0   4  10      853.76      913.47     12.80 o 
   1   4  10       20.96       23.13      2.48 o 
   2   4  10      184.80      196.41      4.18 o 
   3   4  10      202.66      185.60      5.19 o 
   4   4  10      121.45      130.98      7.30 o 
   5   4  10       34.24       36.27     11.37 o 
   0   5  10      987.98      971.93     14.82 o 
   1   5  10      108.01      100.79      3.18 o 
   2   5  10       55.47       56.69      3.63 o 
   3   5  10     1037.41      998.75     15.91 o 
   4   5  10       12.47       15.00      6.74 o 
   5   5  10       28.55       37.62     15.24 o 
   0   6  10        0.54        9.09      3.50 o 
   1   6  10       59.07       56.27      4.34 o 
   2   6  10       85.41       84.56      4.76 o 
   3   6  10      253.79      247.97     13.77 o 
   4   6  10       23.90        5.23     16.71 o 
   0   7  10       40.00       39.93      5.03 o 
   1   7  10       73.40       68.49      4.33 o 
   2   7  10      192.08      178.56      6.92 o 
   3   7  10       86.09       85.46     16.68 o 
   4   7  10       23.09       16.99     12.81 o 
   0   8  10       35.71       39.93      6.36 o 
   1   8  10      272.69      258.06      7.34 o 
   2   8  10       28.31       28.31      5.88 o 
   3   8  10       15.82       20.16      8.03 o 
   4   8  10      312.71      329.14     18.61 o 
   0   9  10       13.16       24.47      7.55 o 
   1   9  10        4.21       11.68     10.80 o 
   2   9  10       39.16       54.95     15.00 o 
   3   9  10        7.39       17.84      8.78 o 
   0  10  10        8.29       17.48      9.72 o 
   1  10  10       67.55       71.76      7.82 o 
   2  10  10      117.71      117.68     11.21 o 
   0  11  10       29.20       33.56     12.59 o 
   1  11  10        0.35        4.52      8.13 o 
   1   0  11     1238.34     1227.56     16.64 o 
   2   0  11       66.36       59.99      3.71 o 
   3   0  11        8.55        6.29      3.43 o 
   4   0  11      633.46      671.54     17.83 o 
   5   0  11      114.85      121.60     13.98 o 
   0   1  11     1809.49     1794.50     22.38 o 
   1   1  11     1323.14     1373.25     13.10 o 
   2   1  11       43.07       44.63      2.22 o 
   3   1  11      191.68      185.41      3.81 o 
   4   1  11      201.45      213.19      7.89 o 
   5   1  11      166.77      163.68     17.69 o 
   0   2  11       30.47       20.91      2.94 o 
   1   2  11      908.50      931.03     10.08 o 
   2   2  11      112.34      126.58      3.14 o 
   3   2  11       37.89       43.35      3.19 o 
   4   2  11      105.79      101.14      6.89 o 
   5   2  11       19.08       19.22     14.26 o 
   0   3  11        2.61        8.46      2.80 o 
   1   3  11        6.78       13.47      2.64 o 
   2   3  11       13.09       15.13      2.15 o 
   3   3  11      925.01      933.92     13.58 o 
   4   3  11       67.46       70.50     14.02 o 
   5   3  11       34.17       31.41      9.80 o 
   0   4  11     1001.46     1032.20     15.31 o 
   1   4  11       37.11       52.08      6.68 o 
   2   4  11       86.73       90.29      6.01 o 
   3   4  11      433.94      451.87      8.09 o 
   4   4  11      108.35      112.56      8.57 o 
   5   4  11       20.92       15.31     15.31 o 
   0   5  11      219.92      224.80      6.36 o 
   1   5  11       21.59       26.03      4.13 o 
   2   5  11      450.84      424.72      6.79 o 
   3   5  11     1547.85     1570.12     22.22 o 
   4   5  11       16.70       16.70     12.55 o 
   5   5  11       49.98       54.57     13.78 o 
   0   6  11       36.55       40.63      4.06 o 
   1   6  11       17.61       15.43      5.52 o 
   2   6  11        9.61       10.76      3.98 o 
   3   6  11       67.34       61.77      8.01 o 
   4   6  11       12.93       16.85      9.38 o 
   0   7  11      123.70      130.48      6.01 o 
   1   7  11      180.84      178.99     11.19 o 
   2   7  11       55.96       58.11      6.39 o 
   3   7  11      125.21      144.77      7.96 o 
   4   7  11      190.42      193.33     25.38 o 
   0   8  11        6.70        5.52      6.22 o 
   1   8  11       54.87       56.78      5.94 o 
   2   8  11        0.87        4.02      5.92 o 
   3   8  11      110.26       98.49      8.08 o 
   4   8  11       58.17       64.42     12.96 o 
   0   9  11        1.12        0.70      9.23 o 
   1   9  11       12.93       15.25      5.54 o 
   2   9  11       13.25       15.61      9.44 o 
   3   9  11       29.61       24.24      8.67 o 
   0  10  11        5.81        2.10      9.16 o 
   1  10  11       78.21       68.03     10.45 o 
   2  10  11       17.00       17.09     18.14 o 
   0  11  11        0.08       -1.40      9.86 o 
   1  11  11       79.99       77.29      8.72 o 
   0   0  12      168.03      174.81      6.29 o 
   1   0  12     3279.87     3533.55     43.98 o 
   2   0  12       61.89       50.20      3.36 o 
   3   0  12        4.27       -3.50      3.50 o 
   4   0  12        5.10       23.14      7.62 o 
   5   0  12       95.39      102.58     13.36 o 
   0   1  12        7.28        8.46      2.17 o 
   1   1  12      196.78      173.05      3.44 o 
   2   1  12       15.66       22.47      3.18 o 
   3   1  12        3.37        3.65      2.69 o 
   4   1  12      184.33      204.54      7.26 o 
   5   1  12      160.92      190.83     12.92 o 
   0   2  12      374.71      355.49      7.97 o 
   1   2  12     1202.73     1246.82     14.79 o 
   2   2  12      159.57      180.54      3.42 o 
   3   2  12       92.15       94.72      4.00 o 
   4   2  12       76.78       79.24      5.98 o 
   5   2  12       94.16       84.22     12.88 o 
   0   3  12      214.50      207.67      6.08 o 
   1   3  12      923.47      858.03     21.71 o 
   2   3  12      131.18      122.52      4.41 o 
   3   3  12      286.67      268.78      5.81 o 
   4   3  12      118.71      113.24      8.50 o 
   5   3  12       56.83       36.61     12.04 o 
   0   4  12      405.94      439.67      8.88 o 
   1   4  12       88.97       83.59      2.99 o 
   2   4  12       46.13       45.43      4.44 o 
   3   4  12      429.72      449.62     16.92 o 
   4   4  12       23.57       27.36      8.08 o 
   5   4  12       42.64       46.41     14.58 o 
   0   5  12       62.18       65.87      4.27 o 
   1   5  12       50.62       44.11      3.39 o 
   2   5  12       49.71       47.18      9.51 o 
   3   5  12      213.03      211.75      8.10 o 
   4   5  12       13.29       21.93      8.51 o 
   5   5  12       28.43       47.76     13.29 o 
   0   6  12        2.14       11.82      4.20 o 
   1   6  12       27.01       26.82      4.23 o 
   2   6  12        8.01        2.83      5.59 o 
   3   6  12      242.31      253.18     17.38 o 
   4   6  12       91.16      108.78     11.13 o 
   0   7  12       24.23       25.24      5.59 o 
   1   7  12      185.81      187.90      6.56 o 
   2   7  12       25.92       30.16      7.03 o 
   3   7  12      178.13      171.47      9.22 o 
   4   7  12      251.39      259.71     14.77 o 
   0   8  12       37.57       40.63      7.06 o 
   1   8  12       87.56       84.12     13.91 o 
   2   8  12       55.27       44.13      7.22 o 
   3   8  12       72.50       77.88      8.28 o 
   0   9  12       27.58       16.78      9.09 o 
   1   9  12        7.14        7.99      5.69 o 
   2   9  12       40.17       41.46      7.84 o 
   3   9  12       27.40       16.95      8.45 o 
   0  10  12      112.15      102.02     10.70 o 
   1  10  12       48.48       53.19      7.89 o 
   2  10  12       90.39       84.68     10.48 o 
   0  11  12        0.00       -7.69      9.86 o 
   1  11  12       31.80       29.32     13.98 o 
   1   0  13      143.65      176.21      4.89 o 
   2   0  13     1824.89     1871.48     25.17 o 
   3   0  13        1.93        6.29      4.27 o 
   4   0  13      134.90      147.96      9.02 o 
   5   0  13       24.24       47.62     13.15 o 
   0   1  13       16.59       13.29      2.87 o 
   1   1  13      323.65      323.32      4.70 o 
   2   1  13      100.91      103.77      5.63 o 
   3   1  13       16.48       13.68      2.97 o 
   4   1  13      284.98      303.27     10.07 o 
   5   1  13      247.37      283.58     16.06 o 
   0   2  13      370.55      336.75      7.76 o 
   1   2  13      477.97      529.78      7.63 o 
   2   2  13      152.09      170.79      3.83 o 
   3   2  13      432.58      407.38      6.69 o 
   4   2  13       71.00       60.37      7.73 o 
   5   2  13       18.03       33.98     12.72 o 
   0   3  13       31.78       41.25      4.06 o 
   1   3  13       47.36       55.17      6.96 o 
   2   3  13      175.01      165.43      3.88 o 
   3   3  13      636.62      651.81      9.54 o 
   4   3  13       83.34      103.75      8.15 o 
   5   3  13       20.88       29.37     21.29 o 
   0   4  13      459.63      459.88      9.09 o 
   1   4  13      114.03      128.97      7.45 o 
   2   4  13       63.56       58.43      6.71 o 
   3   4  13      254.63      238.58     18.91 o 
   4   4  13       31.51       21.88      7.54 o 
   5   4  13       13.68       13.18     12.94 o 
   0   5  13        9.06       11.12      4.20 o 
   1   5  13       12.41       17.65      3.41 o 
   2   5  13      650.66      646.98     10.89 o 
   3   5  13       64.15       69.88      8.67 o 
   4   5  13       11.98       14.77     11.78 o 
   0   6  13       33.87       32.02      4.75 o 
   1   6  13        2.79       -1.40      4.38 o 
   2   6  13       38.86       39.23      5.66 o 
   3   6  13       20.38       25.72      5.93 o 
   4   6  13        6.20        1.12      5.82 o 
   0   7  13       36.76       40.63      5.73 o 
   1   7  13      104.93       96.42      6.10 o 
   2   7  13       70.85       65.23      9.68 o 
   3   7  13      100.97      107.44     11.40 o 
   4   7  13      125.93      129.46     13.97 o 
   0   8  13        0.86       13.91      6.92 o 
   1   8  13       86.25       93.94      6.50 o 
   2   8  13        9.28       -2.24      7.02 o 
   3   8  13        9.32       17.89      9.06 o 
   0   9  13        8.79       -0.70      9.23 o 
   1   9  13       19.02       18.55      6.26 o 
   2   9  13        2.45        0.18     11.19 o 
   3   9  13       38.16       34.29      8.87 o 
   0  10  13        4.33        2.80      9.09 o 
   1  10  13       31.78       25.13      7.39 o 
   2  10  13      102.06      119.66     10.47 o 
   0  11  13       10.70       -1.40      9.86 o 
   1  11  13        3.84       -2.66      8.17 o 
   0   0  14       76.52       93.14      6.15 o 
   1   0  14       13.90       17.48      2.87 o 
   2   0  14      805.10      799.08     14.96 o 
   3   0  14        9.18       15.31      5.59 o 
   4   0  14      142.14      151.17      9.79 o 
   5   0  14       19.98        9.72     14.05 o 
   0   1  14       69.64       56.78      3.57 o 
   1   1  14      204.54      199.58      3.93 o 
   2   1  14       29.78       25.77      4.13 o 
   3   1  14       62.11       67.98      4.14 o 
   4   1  14       33.49       43.35      6.65 o 
   5   1  14       60.10       59.30     12.49 o 
   0   2  14     1316.91     1337.41     19.37 o 
   1   2  14      178.97      204.90      4.53 o 
   2   2  14       99.90      108.08      7.94 o 
   3   2  14      677.98      677.58      9.57 o 
   4   2  14      172.22      200.68     19.58 o 
   5   2  14       34.72       21.20     13.18 o 
   0   3  14     1008.03     1057.86     20.63 o 
   1   3  14       45.27       49.87      3.66 o 
   2   3  14      194.87      198.41      4.60 o 
   3   3  14      158.45      160.11      9.06 o 
   4   3  14      301.82      295.57     22.03 o 
   5   3  14       28.94       31.42     18.91 o 
   0   4  14        1.32        3.50      3.50 o 
   1   4  14       27.06       22.14      4.16 o 
   2   4  14       59.64       68.79      4.44 o 
   3   4  14      123.39      127.70     10.73 o 
   4   4  14       40.69       43.24      8.83 o 
   5   4  14       21.04       23.92     11.12 o 
   0   5  14       35.49       39.93      4.34 o 
   1   5  14      141.62      129.21     10.98 o 
   2   5  14      865.60      872.43     13.25 o 
   3   5  14      389.67      388.64      9.95 o 
   4   5  14        3.25        9.18      7.12 o 
   0   6  14      137.54      137.19      6.78 o 
   1   6  14       20.13       23.07      4.18 o 
   2   6  14      307.64      309.93      7.56 o 
   3   6  14      249.91      246.49      9.17 o 
   4   6  14        2.45       12.55     10.80 o 
   0   7  14       15.84       16.15      6.36 o 
   1   7  14       55.69       63.31      6.06 o 
   2   7  14      109.59      111.24      6.42 o 
   3   7  14      295.09      292.25     11.76 o 
   4   7  14      358.62      374.65     16.24 o 
   0   8  14       15.47        4.96      7.76 o 
   1   8  14       58.45       71.40      6.29 o 
   2   8  14        1.41        9.44      7.05 o 
   3   8  14       28.56       37.04      9.49 o 
   0   9  14      230.83      240.95     11.47 o 
   1   9  14      131.16      119.13      7.63 o 
   2   9  14      124.84      135.26     20.49 o 
   3   9  14       22.98       19.00      8.92 o 
   0  10  14       53.00       57.20     10.42 o 
   1  10  14        8.38       10.07      7.52 o 
   2  10  14       69.57       61.38     11.77 o 
   0  11  14       28.84       13.29     14.05 o 
   1   0  15      833.14      895.99     14.26 o 
   2   0  15       34.61       29.37      4.34 o 
   3   0  15       69.30       70.69      7.13 o 
   4   0  15       23.93       24.47      7.55 o 
   5   0  15      177.54      177.60     15.52 o 
   0   1  15       23.42       20.91      3.36 o 
   1   1  15       29.92       37.93      2.39 o 
   2   1  15      579.34      557.06      7.81 o 
   3   1  15       45.45       44.14      3.90 o 
   4   1  15       90.80       99.50      7.75 o 
   5   1  15       38.18       37.87      9.69 o 
   0   2  15     1659.65     1656.12     23.70 o 
   1   2  15      176.86      181.51      5.28 o 
   2   2  15       18.01       18.18      2.94 o 
   3   2  15      233.45      222.15      5.49 o 
   4   2  15      203.89      226.95     14.09 o 
   5   2  15       31.81       41.20     12.57 o 
   0   3  15      581.07      628.40     14.61 o 
   1   3  15       83.39       92.74      5.03 o 
   2   3  15       60.31       60.17      4.13 o 
   3   3  15      308.83      302.02      7.73 o 
   4   3  15      437.72      446.74     26.64 o 
   5   3  15        3.19       13.85     11.24 o 
   0   4  15       91.39       73.42      4.96 o 
   1   4  15      190.97      187.07      5.85 o 
   2   4  15      127.03      117.31      6.01 o 
   3   4  15      114.79      121.74     12.73 o 
   4   4  15       99.99      114.02      9.33 o 
   5   4  15       69.09       51.35     21.05 o 
   0   5  15       56.07       51.74      4.96 o 
   1   5  15      196.84      219.37     14.75 o 
   2   5  15      227.68      240.10     10.59 o 
   3   5  15       61.58       66.11      7.39 o 
   4   5  15       20.72       23.13      9.06 o 
   0   6  15       77.39       69.36      6.15 o 
   1   6  15        2.42       -1.19      4.65 o 
   2   6  15      237.63      249.61     13.32 o 
   3   6  15        5.86        2.42     12.52 o 
   4   6  15      105.09      118.77     15.38 o 
   0   7  15      350.67      348.50     12.87 o 
   1   7  15        5.73        7.89      5.81 o 
   2   7  15       72.48       73.46      6.42 o 
   3   7  15      153.81      146.50      9.36 o 
   4   7  15       75.39      110.62     40.07 o 
   0   8  15      116.07      106.35      9.30 o 
   1   8  15        5.23       10.76      5.69 o 
   2   8  15       57.03       60.37      7.49 o 
   3   8  15      132.52      149.77     15.35 o 
   0   9  15      100.90      107.47     10.42 o 
   1   9  15       17.65       23.55     13.95 o 
   2   9  15       61.93       65.20      9.52 o 
   3   9  15       50.27       43.73      9.56 o 
   0  10  15        3.21        6.29      9.86 o 
   1  10  15       87.69       74.97      9.13 o 
   2  10  15        5.46        8.33     10.71 o 
   0   0  16        8.61       11.12      4.96 o 
   1   0  16       16.82       18.81      3.43 o 
   2   0  16      436.76      418.91     11.89 o 
   3   0  16      189.58      186.90      9.37 o 
   4   0  16       26.60       36.99      8.39 o 
   5   0  16       37.31       27.97     15.38 o 
   0   1  16       33.38       13.91      6.29 o 
   1   1  16       25.08       21.25      3.46 o 
   2   1  16       97.21      103.46      4.08 o 
   3   1  16       91.15       88.05      5.80 o 
   4   1  16      147.06      145.52      9.66 o 
   5   1  16       54.02       44.91     10.90 o 
   0   2  16       42.05       39.30      4.34 o 
   1   2  16      269.96      288.41      6.25 o 
   2   2  16       47.08       51.68      5.52 o 
   3   2  16        4.35       -4.57      6.61 o 
   4   2  16        2.73       10.91      7.35 o 
   5   2  16       14.79       37.25     15.77 o 
   0   3  16       22.92       20.91      4.13 o 
   1   3  16       94.50      111.94     10.14 o 
   2   3  16       89.67       84.49      4.97 o 
   3   3  16      106.48      108.20      6.72 o 
   4   3  16       85.38      107.04      9.44 o 
   5   3  16        7.90       -0.11     14.89 o 
   0   4  16       96.92       91.11      5.03 o 
   1   4  16       16.67       20.80      4.58 o 
   2   4  16      848.48      826.94     12.90 o 
   3   4  16        2.97        5.55      5.91 o 
   4   4  16      148.63      153.14     27.58 o 
   0   5  16        0.00        2.10      4.27 o 
   1   5  16      421.03      411.75     10.21 o 
   2   5  16       47.92       60.44      5.36 o 
   3   5  16       96.24       89.68      7.77 o 
   4   5  16       35.90       33.30      9.18 o 
   0   6  16        1.78        2.10      5.59 o 
   1   6  16       27.24       28.40      5.22 o 
   2   6  16      126.10      138.73     10.94 o 
   3   6  16       40.26       43.10      7.72 o 
   4   6  16       41.55       26.04      9.84 o 
   0   7  16        9.33        9.09      7.62 o 
   1   7  16      429.98      443.27     11.64 o 
   2   7  16       37.25       45.57      6.50 o 
   3   7  16      128.83      110.10      9.66 o 
   4   7  16       31.28       34.96     15.38 o 
   0   8  16        3.26        2.80      9.09 o 
   1   8  16       23.81       36.83      6.67 o 
   2   8  16        0.01       -0.92     15.73 o 
   3   8  16       60.44       65.72     22.38 o 
   0   9  16       16.50       25.24     10.63 o 
   1   9  16       14.46       12.61     13.29 o 
   2   9  16       49.78       32.10      9.39 o 
   0  10  16        1.89       -3.50     13.98 o 
   1  10  16       35.61       35.59      9.58 o 
   1   0  17        3.82        7.69      3.50 o 
   2   0  17       78.02       77.05      5.59 o 
   3   0  17        3.25        2.80      9.79 o 
   4   0  17      141.07      129.29     10.21 o 
   5   0  17        1.52       20.21     16.64 o 
   0   1  17      621.83      610.01     11.75 o 
   1   1  17       26.85       25.10      2.85 o 
   2   1  17      103.53      109.53      4.00 o 
   3   1  17        7.50        7.62      3.96 o 
   4   1  17       77.85       78.31     15.07 o 
   5   1  17      195.45      223.69     13.30 o 
   0   2  17      134.97      153.83      5.87 o 
   1   2  17       55.11       57.77      5.24 o 
   2   2  17       20.51       22.69      3.88 o 
   3   2  17       70.78       75.24      5.65 o 
   4   2  17       50.84       49.61      8.46 o 
   5   2  17        9.02       -0.64     13.91 o 
   0   3  17       91.74       97.26      4.68 o 
   1   3  17      134.86      142.25      5.25 o 
   2   3  17       69.22       81.76      5.91 o 
   3   3  17      107.30       92.98      5.93 o 
   4   3  17       60.96       70.36      9.32 o 
   0   4  17       56.80       54.40      5.10 o 
   1   4  17      280.33      285.96      7.59 o 
   2   4  17     1137.53     1130.51     16.92 o 
   3   4  17       58.23       63.01      6.22 o 
   4   4  17       11.47       16.41      9.21 o 
   0   5  17        0.08       -4.82      4.82 o 
   1   5  17      259.41      270.79      7.67 o 
   2   5  17      270.92      266.01      7.60 o 
   3   5  17       46.45       38.65      7.21 o 
   4   5  17        1.75       18.57      9.97 o 
   0   6  17       11.22       11.12      7.06 o 
   1   6  17       87.38       94.44     15.73 o 
   2   6  17      354.67      349.29     17.73 o 
   3   6  17       27.61       20.59      7.40 o 
   4   6  17       79.80       94.24     11.92 o 
   0   7  17       83.00      100.41      9.51 o 
   1   7  17      174.52      191.84     10.63 o 
   2   7  17       16.77       21.42      6.99 o 
   3   7  17       98.25       88.59      9.28 o 
   0   8  17       68.65       69.36     10.56 o 
   1   8  17      105.93       99.12      7.81 o 
   2   8  17       10.33       12.22      7.84 o 
   3   8  17       72.40       73.52      9.85 o 
   0   9  17       94.40       81.32     11.96 o 
   1   9  17       18.40        8.48     13.32 o 
   2   9  17        5.84        7.51      9.47 o 
   0  10  17        3.77       -1.40     11.26 o 
   1  10  17        0.68        6.68      9.47 o 
   0   0  18      214.52      218.51     10.14 o 
   1   0  18       32.14       33.56      4.27 o 
   2   0  18       37.64       34.12      4.96 o 
   3   0  18        2.05        9.09      7.62 o 
   4   0  18        2.80       -4.13      9.02 o 
   5   0  18      187.53      227.18     19.93 o 
   0   1  18        3.53        7.69      4.27 o 
   1   1  18        0.96        1.47      2.23 o 
   2   1  18      194.46      200.51      4.67 o 
   3   1  18      292.48      284.33      7.88 o 
   4   1  18        1.42        6.50      6.89 o 
   5   1  18      158.48      131.73     13.06 o 
   0   2  18        3.56       17.48      4.20 o 
   1   2  18       37.17       32.24      3.45 o 
   2   2  18       13.39        8.55      4.23 o 
   3   2  18      175.57      173.24      7.62 o 
   4   2  18      200.34      193.32      9.51 o 
   0   3  18        0.09        1.40      3.50 o 
   1   3  18      177.59      174.42     13.50 o 
   2   3  18       16.55       20.62      5.02 o 
   3   3  18       51.39       48.97      5.88 o 
   4   3  18      170.61      166.02     10.95 o 
   0   4  18        7.28        0.00      6.99 o 
   1   4  18      375.52      353.86      8.75 o 
   2   4  18      214.56      234.26      7.27 o 
   3   4  18        2.99       -2.66      5.69 o 
   4   4  18       10.08       32.40     12.27 o 
   0   5  18       61.90       80.34      6.15 o 
   1   5  18      171.37      176.92     11.29 o 
   2   5  18     1041.25     1034.97     23.00 o 
   3   5  18       35.71       25.33     18.25 o 
   4   5  18        7.57       -4.80     16.47 o 
   0   6  18        9.08        4.13      7.62 o 
   1   6  18      522.15      522.57     15.10 o 
   2   6  18      450.42      438.90     12.14 o 
   3   6  18       21.70       29.89      8.14 o 
   4   6  18       11.11       22.35     11.03 o 
   0   7  18      421.24      422.12     15.24 o 
   1   7  18      253.62      251.96     19.19 o 
   2   7  18      171.30      146.24      9.02 o 
   3   7  18       54.86       47.45      9.36 o 
   0   8  18       77.26       56.78     10.35 o 
   1   8  18       22.59       37.09     12.27 o 
   2   8  18       10.40       14.83      9.01 o 
   3   8  18       92.22      132.71     11.85 o 
   0   9  18       18.42       25.24     11.19 o 
   1   9  18       11.14       18.46      8.36 o 
   2   9  18        2.10       10.71      8.86 o 
   0  10  18        0.80       14.68     11.19 o 
   1  10  18        6.36        4.66      9.61 o 
   1   0  19      199.00      195.64      6.64 o 
   2   0  19        2.18       -3.50      4.89 o 
   3   0  19      122.03      115.23      7.97 o 
   4   0  19        0.14       -4.13     10.42 o 
   0   1  19        3.75       12.59      4.89 o 
   1   1  19      243.94      250.04      5.31 o 
   2   1  19       16.22       13.67      3.95 o 
   3   1  19       27.60       23.58      7.62 o 
   4   1  19        6.52        4.52      8.71 o 
   0   2  19      223.81      232.77      8.04 o 
   1   2  19      265.91      243.55      6.15 o 
   2   2  19       49.51       44.75      4.92 o 
   3   2  19      333.74      347.55      9.74 o 
   4   2  19       40.69       43.26     14.30 o 
   0   3  19        7.03        0.70      4.27 o 
   1   3  19      428.33      402.30     20.77 o 
   2   3  19       23.27       27.82      8.50 o 
   3   3  19       77.39       68.76      6.20 o 
   4   3  19        5.12       11.60      9.71 o 
   0   4  19      346.63      345.56      9.86 o 
   1   4  19       14.24       20.91      4.68 o 
   2   4  19       59.53       54.60      7.97 o 
   3   4  19       47.93       55.98      7.11 o 
   4   4  19       10.30        0.30      9.95 o 
   0   5  19       33.90       29.37      6.29 o 
   1   5  19      104.56      109.01      6.43 o 
   2   5  19       99.68       97.39      6.24 o 
   3   5  19       13.95       21.64      7.39 o 
   4   5  19        1.06       21.06     10.89 o 
   0   6  19       76.10       81.32      9.09 o 
   1   6  19      204.38      215.04      8.15 o 
   2   6  19      105.71      109.09     10.87 o 
   3   6  19       15.71        8.04      8.40 o 
   4   6  19       52.21       43.23     10.64 o 
   0   7  19       42.56       39.30     10.63 o 
   1   7  19      214.22      224.03     14.33 o 
   2   7  19        2.15        2.46      7.67 o 
   3   7  19       45.73       69.95     10.82 o 
   0   8  19      150.35      140.34     11.26 o 
   1   8  19      117.37      119.07      9.17 o 
   2   8  19        5.04       14.25      8.87 o 
   3   8  19      165.82      172.93     13.37 o 
   0   9  19      114.11      107.47     12.59 o 
   1   9  19       27.81       21.14     13.70 o 
   2   9  19        6.02        6.29      9.39 o 
   0  10  19       22.00       34.12     13.29 o 
   0   0  20       27.54       27.97      7.83 o 
   1   0  20       36.09       39.30      4.34 o 
   2   0  20      107.05      112.44      7.83 o 
   3   0  20        0.67        1.40      8.46 o 
   4   0  20       15.19        7.69     16.71 o 
   0   1  20        0.23       -4.89      4.89 o 
   1   1  20        0.32        0.28      3.22 o 
   2   1  20       21.66       35.21      5.20 o 
   3   1  20      133.41      143.15     10.77 o 
   4   1  20       12.60        9.37      8.22 o 
   0   2  20        0.28       -0.70      4.96 o 
   1   2  20      332.08      339.17     16.85 o 
   2   2  20        2.24        6.59      5.34 o 
   3   2  20        2.03       -5.63      9.09 o 
   4   2  20        5.67       28.43     11.85 o 
   0   3  20      559.28      546.45     12.38 o 
   1   3  20      327.49      332.00      9.04 o 
   2   3  20        9.95       12.19      4.68 o 
   3   3  20       14.69       14.86      6.38 o 
   4   3  20       81.88       90.92     13.12 o 
   0   4  20       95.38       93.70      5.66 o 
   1   4  20      327.22      328.75      8.73 o 
   2   4  20       42.83       40.55      5.19 o 
   3   4  20       54.02       48.74     10.21 o 
   4   4  20       75.82       67.09     11.50 o 
   0   5  20       20.23        6.29      7.69 o 
   1   5  20      288.74      278.76      8.39 o 
   2   5  20      102.83       96.85      8.78 o 
   3   5  20       33.95       28.98      7.44 o 
   4   5  20        0.43       16.77     12.90 o 
   0   6  20       15.74       16.15      8.53 o 
   1   6  20      762.79      715.50     13.43 o 
   2   6  20      115.73      116.18      7.78 o 
   3   6  20       30.49       25.11      8.70 o 
   0   7  20      187.60      187.60     13.01 o 
   1   7  20       61.98       57.30      7.62 o 
   2   7  20       26.25       17.97      8.20 o 
   3   7  20       71.56       67.26     10.45 o 
   0   8  20       59.71       76.15     10.63 o 
   1   8  20       20.10       17.51      7.86 o 
   2   8  20        0.90       -1.72     10.10 o 
   0   9  20       19.79       30.84     13.22 o 
   1   9  20       83.77       80.40      9.64 o 
   2   9  20       10.50        1.91     10.11 o 
   1   0  21        3.48        9.09      4.96 o 
   2   0  21       26.03       23.70      7.69 o 
   3   0  21       57.68       35.73      8.53 o 
   4   0  21        8.73        7.69     10.56 o 
   0   1  21      617.15      613.92     14.40 o 
   1   1  21      191.98      189.45      5.14 o 
   2   1  21       53.12       68.20     10.07 o 
   3   1  21       48.33       51.92      5.93 o 
   4   1  21       47.22       38.63      8.07 o 
   0   2  21       22.70       29.93      5.52 o 
   1   2  21       98.72      102.71      6.15 o 
   2   2  21       35.53       27.98      6.05 o 
   3   2  21       40.32       33.12      5.91 o 
   4   2  21        6.21       19.05      8.59 o 
   0   3  21      724.19      724.61     15.66 o 
   1   3  21      640.83      618.69     11.37 o 
   2   3  21       64.35       65.89     20.91 o 
   3   3  21       18.86       22.61      6.66 o 
   4   3  21       29.45       28.97     18.53 o 
   0   4  21       59.54       60.83      6.22 o 
   1   4  21      223.56      222.26      8.06 o 
   2   4  21       71.76       62.72      5.93 o 
   3   4  21       13.87        4.89      6.97 o 
   4   4  21       19.22       25.33     17.17 o 
   0   5  21        0.07        0.70      8.53 o 
   1   5  21      165.88      158.51      7.96 o 
   2   5  21       97.97       83.59      6.81 o 
   3   5  21       12.21        7.12      7.59 o 
   4   5  21        8.43        5.92     12.06 o 
   0   6  21       17.93       24.47      8.39 o 
   1   6  21      117.59      126.37     17.62 o 
   2   6  21        7.59       10.45      7.67 o 
   3   6  21       20.39       19.59      8.87 o 
   0   7  21        0.22        7.69      9.86 o 
   1   7  21       78.20       75.96     13.98 o 
   2   7  21       41.10       37.29      9.61 o 
   3   7  21        4.84        7.54     11.21 o 
   0   8  21      829.72      866.20     24.89 o 
   1   8  21       14.59       12.95      8.12 o 
   2   8  21        6.46       12.82     10.69 o 
   0   9  21      537.74      507.57     19.09 o 
   1   9  21       29.99       46.69      9.73 o 
   0   0  22      801.25      869.28     40.56 o 
   1   0  22        0.23       -4.96      4.96 o 
   2   0  22       49.74       48.39      8.46 o 
   3   0  22       57.07       50.20      9.02 o 
   4   0  22        3.96      -11.75     11.75 o 
   0   1  22      564.91      576.51     15.24 o 
   1   1  22      106.51      104.74      5.16 o 
   2   1  22        8.32        1.86      5.17 o 
   3   1  22       46.47       35.42      7.87 o 
   4   1  22       28.22       29.47      8.39 o 
   0   2  22      783.06      811.03     21.12 o 
   1   2  22       58.09       55.24      5.88 o 
   2   2  22       78.55       61.40      6.33 o 
   3   2  22       13.79       19.20      5.88 o 
   4   2  22       71.39       64.14      9.66 o 
   0   3  22      501.51      546.45     16.08 o 
   1   3  22       62.52       62.83      5.71 o 
   2   3  22      109.71      112.40      6.30 o 
   3   3  22       29.21       19.05      7.39 o 
   4   3  22      133.88       76.71     13.54 o 
   0   4  22        1.64        0.00      6.99 o 
   1   4  22      329.54      333.38      8.87 o 
   2   4  22      294.37      276.94      9.68 o 
   3   4  22       45.47       36.44      7.96 o 
   4   4  22        3.80       -6.88     10.40 o 
   0   5  22        0.68        0.70      8.53 o 
   1   5  22       37.21       33.12      6.66 o 
   2   5  22       45.87       36.24      6.50 o 
   3   5  22        3.73        8.19      7.65 o 
   0   6  22        0.08       13.91      9.09 o 
   1   6  22       79.66       78.04      8.43 o 
   2   6  22      217.39      198.36     11.12 o 
   3   6  22        6.38        5.91     12.20 o 
   0   7  22        6.18        4.96     10.56 o 
   1   7  22       28.36       34.20      7.69 o 
   2   7  22        0.26       -0.60      9.04 o 
   3   7  22       14.67       21.67     12.83 o 
   0   8  22      678.53      716.08     22.65 o 
   1   8  22       96.27       89.82      9.48 o 
   2   8  22        5.61        6.62     13.25 o 
   0   9  22      209.20      226.41     15.10 o 
   1   9  22       40.51       44.00     10.88 o 
   1   0  23      160.70      169.28      8.95 o 
   2   0  23      130.25      149.91     11.68 o 
   3   0  23       32.16       59.64      9.79 o 
   4   0  23        0.18        0.70     13.43 o 
   0   1  23      520.05      543.93     14.82 o 
   1   1  23      166.10      187.34      7.49 o 
   2   1  23       32.09       21.37      5.20 o 
   3   1  23       59.96       61.47      7.13 o 
   4   1  23       17.39       29.04     22.76 o 
   0   2  23        1.79       19.51      6.99 o 
   1   2  23      151.83      154.09      6.91 o 
   2   2  23        9.81       -0.03      5.88 o 
   3   2  23      149.94      145.83     15.45 o 
   4   2  23       67.34       50.87      9.66 o 
   0   3  23        3.87       16.78     10.42 o 
   1   3  23       48.49       51.59      5.94 o 
   2   3  23       73.88       69.27      5.79 o 
   3   3  23        7.27       12.53      9.44 o 
   4   3  23       34.85       32.78     11.02 o 
   0   4  23        2.71       -4.13      7.62 o 
   1   4  23       86.26       77.87      5.77 o 
   2   4  23        9.30        5.51      6.64 o 
   3   4  23       15.10       11.89      8.10 o 
   0   5  23       10.00        9.09      9.72 o 
   1   5  23       76.90       71.88      8.08 o 
   2   5  23       59.53       48.62      7.00 o 
   3   5  23        2.16        3.09      9.06 o 
   0   6  23        3.39       -9.72      9.72 o 
   1   6  23       18.17        8.65      7.13 o 
   2   6  23      129.88      128.07     12.10 o 
   3   6  23       26.41       21.89     15.31 o 
   0   7  23        9.18        6.99     10.49 o 
   1   7  23        6.94       13.30      7.33 o 
   2   7  23       46.96       50.82     10.13 o 
   0   8  23        8.06      -11.19     11.19 o 
   1   8  23       66.13       78.83     11.57 o 
   2   8  23       28.86       34.12      9.79 o 
   0   9  23        0.29      -10.42     12.45 o 
   0   0  24      602.52      628.40     21.19 o 
   1   0  24        0.33        7.69      6.29 o 
   2   0  24      178.01      163.13     11.47 o 
   3   0  24       14.83       28.53     11.33 o 
   4   0  24       30.89       28.53     12.45 o 
   0   1  24      176.72      190.54      8.74 o 
   1   1  24      453.09      463.36     11.43 o 
   2   1  24      313.64      302.17      8.78 o 
   3   1  24       65.20       46.10     18.56 o 
   4   1  24        9.93       12.23     10.14 o 
   0   2  24      260.92      292.70     10.84 o 
   1   2  24       68.30       78.24      5.96 o 
   2   2  24        9.76       12.95      8.12 o 
   3   2  24       27.77       24.88      7.79 o 
   4   2  24       15.14       12.85      9.00 o 
   0   3  24      131.21      164.46     11.54 o 
   1   3  24       30.61       23.83      7.62 o 
   2   3  24        6.96        6.94      5.72 o 
   3   3  24       57.60       61.40     11.61 o 
   4   3  24       85.96       72.08     11.02 o 
   0   4  24       10.09       11.82      9.09 o 
   1   4  24      152.12      160.63     11.40 o 
   2   4  24       74.63       68.41      7.74 o 
   3   4  24       50.94       44.63      8.83 o 
   0   5  24      195.00      218.51     14.05 o 
   1   5  24       47.19       35.92      7.37 o 
   2   5  24        6.04        1.49      6.66 o 
   3   5  24        0.67       -3.06      8.61 o 
   0   6  24       11.35        9.72     11.19 o 
   1   6  24       45.17       40.74      7.73 o 
   2   6  24       42.21       25.70      7.94 o 
   3   6  24        7.45        8.06      7.94 o 
   0   7  24      195.45      190.54     13.84 o 
   1   7  24       35.27       28.65      8.72 o 
   2   7  24       23.49       33.94     13.70 o 
   0   8  24       99.28       98.31     14.19 o 
   1   8  24       13.52       16.85     10.26 o 
   1   0  25      710.84      696.43     19.51 o 
   2   0  25        2.25        3.50      7.76 o 
   3   0  25       31.47        9.72     14.05 o 
   4   0  25        0.28       -6.99     12.59 o 
   0   1  25      323.20      336.75     11.68 o 
   1   1  25      143.73      148.52      7.53 o 
   2   1  25      160.64      166.08     10.94 o 
   3   1  25       62.67       66.88      7.87 o 
   4   1  25        1.61        5.34     12.55 o 
   0   2  25     1430.73     1504.81     53.35 o 
   1   2  25       10.81       16.74      5.21 o 
   2   2  25       47.63       57.26      6.72 o 
   3   2  25       53.07       46.96      8.83 o 
   4   2  25       22.05       19.10      8.39 o 
   0   3  25      142.37      154.46     13.15 o 
   1   3  25       32.88       22.03     13.95 o 
   2   3  25       25.56       25.08      6.67 o 
   3   3  25        0.61       -2.02     11.89 o 
   0   4  25       16.96       26.57     12.03 o 
   1   4  25       15.89       15.88      7.24 o 
   2   4  25       31.95       28.85      7.76 o 
   3   4  25       21.05       19.40     16.43 o 
   0   5  25        2.81       12.59     10.49 o 
   1   5  25       21.73       12.77      6.61 o 
   2   5  25       42.24       36.21      9.40 o 
   3   5  25        6.92       13.55     11.92 o 
   0   6  25        6.30        4.13      9.72 o 
   1   6  25        1.98        1.53      8.60 o 
   2   6  25        6.70        6.67      8.88 o 
   0   7  25       83.88       91.60     14.68 o 
   1   7  25       12.72       11.63     16.12 o 
   2   7  25        7.81       -3.40     18.14 o 
   0   8  25      118.64       91.11     13.15 o 
   1   8  25       32.06       32.18     11.22 o 
   0   0  26      390.12      391.22     17.76 o 
   1   0  26      355.35      364.51     17.13 o 
   2   0  26        1.03        0.00      6.99 o 
   3   0  26        5.92        0.70     12.03 o 
   0   1  26      234.58      213.82     14.68 o 
   1   1  26      246.20      259.26     10.63 o 
   2   1  26      215.69      216.46     10.28 o 
   3   1  26        0.66        3.64      7.68 o 
   0   2  26      455.51      458.76     16.99 o 
   1   2  26       48.42       52.20      8.43 o 
   2   2  26       73.50       77.58      7.90 o 
   3   2  26       67.50       73.48     18.39 o 
   0   3  26       40.07       29.37      9.72 o 
   1   3  26       92.85       86.84      7.69 o 
   2   3  26       10.51        7.58      7.69 o 
   3   3  26        5.73        1.12      8.63 o 
   0   4  26        0.03        6.99      9.09 o 
   1   4  26      139.22      136.01     13.77 o 
   2   4  26        6.69        0.65      7.21 o 
   3   4  26       49.07       57.92     12.94 o 
   0   5  26       25.37       16.78     11.96 o 
   1   5  26        8.23        8.53      7.09 o 
   2   5  26       18.08       11.85      7.91 o 
   3   5  26        3.96       -1.96     15.03 o 
   0   6  26        4.05        8.46     12.59 o 
   1   6  26       55.07       56.43      9.47 o 
   2   6  26        7.92        9.60      8.87 o 
   0   7  26        0.01      -11.89     11.89 o 
   1   7  26       34.71       48.88     10.25 o 
   1   0  27       47.78       69.36     10.56 o 
   2   0  27        0.66        1.40      8.46 o 
   3   0  27        8.09       14.68     13.36 o 
   0   1  27       29.55        4.96     12.66 o 
   1   1  27      394.72      394.43     12.10 o 
   2   1  27       26.26       22.48      6.90 o 
   3   1  27       23.83       11.11     11.50 o 
   0   2  27       56.18       72.51      9.93 o 
   1   2  27       32.77       43.12      7.70 o 
   2   2  27       40.51       50.50      7.36 o 
   3   2  27       57.65       42.70      9.09 o 
   0   3  27      113.68      118.66     12.10 o 
   1   3  27       25.82       16.61      6.85 o 
   2   3  27       37.47       45.31      8.87 o 
   3   3  27       54.89       28.57      8.77 o 
   0   4  27        2.52        5.52     10.49 o 
   1   4  27       36.03       47.11     12.94 o 
   2   4  27        6.31       14.61     11.15 o 
   3   4  27       53.33       52.07      8.78 o 
   0   5  27        2.09        4.96     11.96 o 
   1   5  27        5.16        6.94      9.07 o 
   2   5  27       25.10       41.85      9.24 o 
   0   6  27        1.52       -4.96     14.68 o 
   1   6  27        6.03       24.53     20.24 o 
   2   6  27       13.28        6.38      9.93 o 
   0   7  27        0.01       18.11     20.91 o 
   1   7  27       41.01       31.49     12.94 o 
   0   0  28       39.31       29.93     15.31 o 
   1   0  28      648.98      633.71     21.33 o 
   2   0  28      356.86      320.46     14.19 o 
   3   0  28        7.66        3.50     12.59 o 
   0   1  28       14.17        3.50      9.16 o 
   1   1  28      177.64      169.37      8.50 o 
   2   1  28        1.35       -1.96      7.12 o 
   3   1  28       17.29       22.77     10.65 o 
   0   2  28       18.80       16.78     10.42 o 
   1   2  28      149.93      142.80     10.45 o 
   2   2  28      102.56      105.30     15.21 o 
   3   2  28       12.11        9.46      8.23 o 
   0   3  28       30.87       33.56     10.42 o 
   1   3  28      153.56      143.19     19.79 o 
   2   3  28      110.63       85.34     12.38 o 
   3   3  28       82.45       64.65      9.61 o 
   0   4  28       15.83        6.29     11.19 o 
   1   4  28        3.36       11.19      8.45 o 
   2   4  28       36.92       25.28      9.12 o 
   0   5  28      120.71      121.04     22.10 o 
   1   5  28        5.60       -8.51      8.51 o 
   2   5  28       37.19       35.38      9.73 o 
   0   6  28       13.65       12.59     14.05 o 
   1   6  28        2.20       15.93     11.29 o 
   0   7  28        5.89       -4.96     17.48 o 
   1   0  29      442.38      433.10     20.91 o 
   2   0  29      107.84       93.14     11.75 o 
   3   0  29        0.38      -13.91     13.91 o 
   0   1  29        7.83       -0.70     11.33 o 
   1   1  29       12.28       21.64      7.87 o 
   2   1  29       27.12       29.59     10.21 o 
   3   1  29       34.40       13.82     11.07 o 
   0   2  29        0.00      -10.42     10.42 o 
   1   2  29        5.54        0.27      9.65 o 
   2   2  29      168.37      173.95     11.05 o 
   3   2  29       62.26       39.62      9.61 o 
   0   3  29       21.45       16.78     14.75 o 
   1   3  29       16.03        9.27      8.86 o 
   2   3  29       97.80      102.32     16.43 o 
   0   4  29       31.34       11.82     12.52 o 
   1   4  29       34.34       43.91     13.91 o 
   2   4  29       39.40       48.89     13.66 o 
   0   5  29       25.48       10.42     13.98 o 
   1   5  29       17.68       18.45     22.06 o 
   2   5  29      147.76      152.75     13.12 o 
   0   6  29        8.34       23.14     14.75 o 
   1   6  29       23.01       41.71     11.40 o 
   0   0  30       34.02       27.97     21.54 o 
   1   0  30       30.90       31.40     16.92 o 
   2   0  30       36.57       29.93     11.89 o 
   0   1  30       13.17       25.80     13.15 o 
   1   1  30       12.23       18.84      9.46 o 
   2   1  30       21.51       22.35     10.87 o 
   1   2  30       57.55       63.45     18.95 o 
   2   2  30      171.30      181.99     11.57 o 
   0   3  30        0.24       -5.52     11.82 o 
   1   3  30       60.95       64.49      9.86 o 
   2   3  30       72.97       62.54     23.74 o 
   0   4  30        0.07        9.72     13.22 o 
   1   4  30        7.21       10.83      9.11 o 
   2   4  30       18.78        3.69     17.83 o 
   0   5  30      152.27      174.11     16.78 o 
   1   5  30       27.98       20.91     13.22 o 
   0   6  30        0.69       31.40     17.48 o 
   1   0  31        1.33       28.53     17.48 o 
   2   0  31        0.20        6.29     13.91 o 
   0   1  31       29.54       42.65     13.15 o 
   1   1  31       17.43       25.60     11.39 o 
   2   1  31       70.54       68.40     14.02 o 
   0   2  31        4.36       32.93     12.73 o 
   1   2  31       33.68       36.02      9.53 o 
   2   2  31      101.39       95.35     10.75 o 
   0   3  31       15.94       20.91     14.75 o 
   1   3  31       50.54       71.89     14.40 o 
   2   3  31       64.65       69.71     12.48 o 
   0   4  31      112.03      114.67     15.31 o 
   1   4  31        0.61       18.17     31.19 o 
   0   5  31       15.59      -15.45     15.45 o 
   1   5  31       41.66       43.24     19.61 o 
   0   0  32        0.47       -1.40     19.02 o 
   2   0  32        9.69       32.02     18.25 o 
   0   1  32       26.79       30.84     13.22 o 
   1   1  32        1.22      -18.91     18.91 o 
   2   1  32       12.46       17.17     12.65 o 
   0   2  32       36.51       16.78     19.51 o 
   1   2  32       38.15       24.47     10.07 o 
   2   2  32      153.69      172.40     15.99 o 
   0   3  32       49.64       41.95     28.11 o 
   1   3  32       37.86       28.95     10.36 o 
   1   4  32        2.15       -0.27     12.00 o 
   1   0  33        0.02       25.80     20.98 o 
   0   1  33       28.55       29.93     20.84 o 
   1   1  33        8.65        5.35     10.40 o 
   0   2  33       68.31       63.77     15.17 o 
   1   2  33       12.76       15.16     10.32 o 
   0   3  33        4.23       -7.69     13.36 o 
   1   3  33       61.01       56.84     11.81 o 
   0   0  34        2.39       -4.96     15.38 o 
   1   0  34      138.27       74.75     22.86 o 
   0   1  34       84.99       72.51     16.64 o 
   1   1  34       35.56       44.30     18.60 o 
   0   2  34        8.25      -13.29     13.29 o 
                                                 
